# Supplementary material for: Dichloridobis(pyridine-2-thiol­ato-κ2 N,S)tin(IV): a new polymorph
Source: Acta Crystallogr Sect E Struct Rep Online. 2012 Jun 13;68(Pt 7):m875–6. doi: 10.1107/S1600536812024026 (PMC3393155; doi:10.1107/S1600536812024026)
Supplement: Supplementary file 1 [file e-68-0m875-sup1.cif]

##############################################################################
#                                                                            #
# This CIF contains the data in a paper accepted for publication in          #
# Acta Crystallographica Section E. It conforms to the requirements of       #
# Notes for Authors for Acta Crystallographica Section E, and has been       #
# peer reviewed under the auspices of the IUCr Commission on Journals.       #
#                                                                            #
# Full details of the Crystallographic Information File format               #
# are given in the paper "The Crystallographic Information File (CIF):       #
# a New Standard Archive File for Crystallography" by S. R. Hall, F. H.      #
# Allen and I. D. Brown [Acta Cryst. (1991), A47, 655-685].                  #
#                                                                            #
# The current version of the core CIF dictionary is obtainable from          #
# ftp://ftp.iucr.org/pub/cif_core.dic.                                       #
#                                                                            #
# Software is freely available for graphical display of the structure(s)     #
# in this CIF. For information consult the CIF software page                 #
# http://www.iucr.org/resources/cif/software.                                #
#                                                                            #
# This file may be used for bona fide research purposes within the           #
# scientific community so long as proper attribution is given to the journal # 
# article from which it was obtained.                                        #
#                                                                            #
##############################################################################
data_global
_audit_creation_method     'from SHELXL97 CIF and IUCr SHELXL97-template'
_journal_date_recd_electronic     2012-04-26
_journal_date_accepted     2012-05-25
_journal_name_full     'Acta Crystallographica, Section E'
_journal_year     2012
_journal_volume     68
_journal_issue      7
_journal_page_first     m875
_journal_page_last     m876
_journal_paper_category     QM
_journal_paper_doi     10.1107/S1600536812024026
_journal_coeditor_code     RK2356
_publ_contact_author_name     'Sheyda R. Ismaylova'
_publ_contact_author_address
;
Baku State University, Z. Khalilov St. 23, Baku AZ-1148, Azerbaijan
;
_publ_contact_author_email     'isheydi02@gmail.com'
_publ_contact_author_fax     '+994(012)4983376'
_publ_contact_author_phone     '+994(012)5108547'
_publ_section_title
;
Dichloridobis(pyridine-2-thiolato-\k^2^<i>N</i>,<i>S</i>)tin(IV): a new
polymorph
;
loop_
    _publ_author_name
    _publ_author_footnote
    _publ_author_address
    'Sheyda R. Ismaylova' .
;
Baku State University,
Z. Khalilov St 23, Baku AZ-1148, Azerbaijan
;
    'Zhanna V. Matsulevich' .
;
R.E. Alekseev Nizhny Novgorod State Technical University,
24 Minin St, Nizhny Novgorod 603950, Russian Federation
;
    'Galina N. Borisova' .
;
R.E. Alekseev Nizhny Novgorod State Technical University,
24 Minin St, Nizhny Novgorod 603950, Russian Federation
;
    'Alexander V. Borisov' .
;
R.E. Alekseev Nizhny Novgorod State Technical University,
24 Minin St, Nizhny Novgorod 603950, Russian Federation
;
    'Victor N. Khrustalev' .
;
X-Ray Structural Centre,
A.N. Nesmeyanov Institute of Organoelement Compounds,
Russian Academy of Sciences,
28 Vavilov St, B-334, Moscow 119991, Russian Federation
;
data_I
_audit_creation_method     'SHELXL97'
_chemical_name_systematic
;
Dichloridobis(pyridine-2-thiolato-\k^2^<i>N</i>,<i>S</i>)tin(IV)
;
_chemical_name_common     ?
_chemical_formula_moiety     'C10 H8 Cl2 N2 S2 Sn'
_chemical_formula_sum     'C10 H8 Cl2 N2 S2 Sn'
_chemical_formula_iupac     '[Sn Cl2 (C5 H4 N1 S1)2]'
_chemical_formula_weight     409.93
_chemical_melting_point     ?
_symmetry_cell_setting     monoclinic
_symmetry_space_group_name_H-M     'C 2/c'
_symmetry_space_group_name_Hall     '-C 2yc'
loop_
    _symmetry_equiv_pos_as_xyz
    'x, y, z'
    '-x, y, -z+1/2'
    'x+1/2, y+1/2, z'
    '-x+1/2, y+1/2, -z+1/2'
    '-x, -y, -z'
    'x, -y, z-1/2'
    '-x+1/2, -y+1/2, -z'
    'x+1/2, -y+1/2, z-1/2'
_cell_length_a     6.3240(7)
_cell_length_b     12.9391(14)
_cell_length_c     16.4240(18)
_cell_angle_alpha     90.00
_cell_angle_beta     100.922(2)
_cell_angle_gamma     90.00
_cell_volume     1319.6(3)
_cell_formula_units_Z     4
_cell_measurement_reflns_used     6340
_cell_measurement_theta_min     2.53
_cell_measurement_theta_max     30.03
_cell_measurement_temperature     100(2)
_exptl_crystal_description     'prism'
_exptl_crystal_colour     'colourless'
_exptl_crystal_size_max     0.16
_exptl_crystal_size_mid     0.14
_exptl_crystal_size_min     0.10
_exptl_crystal_density_diffrn     2.063
_exptl_crystal_density_meas     ?
_exptl_crystal_density_method     'not measured'
_exptl_crystal_F_000     792
_exptl_absorpt_coefficient_mu     2.634
_exptl_absorpt_correction_type     multi-scan
_exptl_absorpt_process_details     '(<i>SADABS</i>; Sheldrick, 1998)'
_exptl_absorpt_correction_T_min     0.678
_exptl_absorpt_correction_T_max     0.779
_exptl_special_details
;
;
_diffrn_ambient_temperature     100(2)
_diffrn_radiation_type     'MoK\a'
_diffrn_radiation_wavelength     0.71073
_diffrn_radiation_source     'fine-focus sealed tube'
_diffrn_radiation_monochromator     'graphite'
_diffrn_measurement_device_type     'Bruker SMART 1K CCD'
_diffrn_measurement_method     '\f- and \w-scans'
_diffrn_detector_area_resol_mean     ?
_diffrn_reflns_number     6681
_diffrn_reflns_av_R_equivalents     0.0238
_diffrn_reflns_av_sigmaI/netI     0.0184
_diffrn_reflns_theta_min     1.26
_diffrn_reflns_theta_max     28.00
_diffrn_reflns_theta_full     28.00
_diffrn_measured_fraction_theta_max     0.987
_diffrn_measured_fraction_theta_full     0.987
_diffrn_reflns_limit_h_min     -8
_diffrn_reflns_limit_h_max     8
_diffrn_reflns_limit_k_min     -16
_diffrn_reflns_limit_k_max     16
_diffrn_reflns_limit_l_min     -21
_diffrn_reflns_limit_l_max     21
_refine_special_details
;
 Refinement of <i>F</i>^2^ against ALL reflections. The weighted
 <i>R</i>-factor <i>wR</i> and goodness of fit <i>S</i> are based on
 <i>F</i>^2^, conventional <i>R</i>-factors <i>R</i> are based on <i>F</i>,
 with <i>F</i> set to zero for negative <i>F</i>^2^. The threshold expression
 of <i>F</i>^2^ > \s(<i>F</i>^2^) is used only for calculating
 <i>R</i>-factors(gt) <i>etc</i>. and is not relevant to the choice of
 reflections for refinement. <i>R</i>-factors based on <i>F</i>^2^ are
 statistically about twice as large as those based on <i>F</i>, and
 <i>R</i>-factors based on ALL data will be even larger.
;
_reflns_number_total     1584
_reflns_number_gt     1562
_reflns_threshold_expression     I>2\s(I)
_refine_ls_structure_factor_coef     Fsqd
_refine_ls_matrix_type     full
_refine_ls_R_factor_all     0.0206
_refine_ls_R_factor_gt     0.0202
_refine_ls_wR_factor_gt     0.0493
_refine_ls_wR_factor_ref     0.0497
_refine_ls_goodness_of_fit_ref     1.000
_refine_ls_restrained_S_all     1.000
_refine_ls_number_reflns     1584
_refine_ls_number_parameters     79
_refine_ls_number_restraints     0
_refine_ls_hydrogen_treatment     constr
_refine_ls_weighting_scheme     calc
_refine_ls_weighting_details
            'calc w=1/[\s^2^(Fo^2^)+(0.014P)^2^+7.75P] where P=(Fo^2^+2Fc^2^)/3'
_atom_sites_solution_hydrogens     geom
_atom_sites_solution_primary     direct
_atom_sites_solution_secondary     difmap
_refine_ls_shift/su_max     0.000
_refine_ls_shift/su_mean     0.000
_refine_diff_density_max     0.813
_refine_diff_density_min     -0.529
_refine_ls_extinction_method     'none'
_refine_ls_extinction_coef     ?
loop_
    _atom_type_symbol
    _atom_type_description
    _atom_type_scat_dispersion_real
    _atom_type_scat_dispersion_imag
    _atom_type_scat_source
    'C' 'C' 0.0033 0.0016
                         'International Tables Vol C Tables 4.2.6.8 and 6.1.1.4'
    'H' 'H' 0.0000 0.0000
                         'International Tables Vol C Tables 4.2.6.8 and 6.1.1.4'
    'N' 'N' 0.0061 0.0033
                         'International Tables Vol C Tables 4.2.6.8 and 6.1.1.4'
    'S' 'S' 0.1246 0.1234
                         'International Tables Vol C Tables 4.2.6.8 and 6.1.1.4'
    'Cl' 'Cl' 0.1484 0.1585
                         'International Tables Vol C Tables 4.2.6.8 and 6.1.1.4'
    'Sn' 'Sn' -0.6537 1.4246
                         'International Tables Vol C Tables 4.2.6.8 and 6.1.1.4'
_computing_data_collection     '<i>SMART</i> (Bruker, 1998)'
_computing_cell_refinement     '<i>SAINT</i> (Bruker, 1998)'
_computing_data_reduction     '<i>SAINT</i> (Bruker, 1998)'
_computing_structure_solution     '<i>SHELXTL</i> (Sheldrick, 2008)'
_computing_structure_refinement     '<i>SHELXTL</i> (Sheldrick, 2008)'
_computing_molecular_graphics     '<i>SHELXTL</i> (Sheldrick, 2008)'
_computing_publication_material     '<i>SHELXTL</i> (Sheldrick, 2008)'
loop_
    _atom_site_type_symbol
    _atom_site_label
    _atom_site_fract_x
    _atom_site_fract_y
    _atom_site_fract_z
    _atom_site_U_iso_or_equiv
    _atom_site_adp_type
    _atom_site_calc_flag
    _atom_site_refinement_flags
    _atom_site_occupancy
    _atom_site_symmetry_multiplicity
    _atom_site_disorder_assembly
    _atom_site_disorder_group
    Sn Sn1 0.5000 0.38034(2) 0.2500 0.01554(7) Uani d S 1 2 . .
    Cl Cl1 0.68565(13) 0.25722(5) 0.18092(4) 0.02082(15) Uani d . 1 1 . .
    S S1 0.17981(13) 0.41891(5) 0.14189(4) 0.01907(14) Uani d . 1 1 . .
    N N1 0.5510(4) 0.50833(19) 0.16215(15) 0.0166(5) Uani d . 1 1 . .
    C C1 0.3563(5) 0.5095(2) 0.11252(18) 0.0170(6) Uani d . 1 1 . .
    C C2 0.3100(5) 0.5780(2) 0.04557(18) 0.0201(6) Uani d . 1 1 . .
    H H2 0.1720 0.5786 0.0105 0.024 Uiso calc R 1 1 . .
    C C3 0.4699(6) 0.6444(2) 0.0318(2) 0.0229(7) Uani d . 1 1 . .
    H H3 0.4425 0.6915 -0.0134 0.028 Uiso calc R 1 1 . .
    C C4 0.6725(6) 0.6430(2) 0.08400(17) 0.0209(6) Uani d . 1 1 . .
    H H4 0.7836 0.6884 0.0749 0.025 Uiso calc R 1 1 . .
    C C5 0.7064(5) 0.5737(2) 0.14906(17) 0.0190(5) Uani d . 1 1 . .
    H H5 0.8425 0.5722 0.1854 0.023 Uiso calc R 1 1 . .
loop_
    _atom_site_aniso_label
    _atom_site_aniso_U_11
    _atom_site_aniso_U_22
    _atom_site_aniso_U_33
    _atom_site_aniso_U_12
    _atom_site_aniso_U_13
    _atom_site_aniso_U_23
    Sn1 0.01793(13) 0.01560(12) 0.01225(12) 0.0000 0.00070(12) 0.0000
    Cl1 0.0251(4) 0.0200(3) 0.0175(3) 0.0044(3) 0.0042(3) -0.0017(2)
    S1 0.0182(3) 0.0197(3) 0.0179(3) -0.0009(3) -0.0002(3) 0.0007(2)
    N1 0.0196(12) 0.0165(12) 0.0131(11) 0.0011(9) 0.0018(9) -0.0001(9)
    C1 0.0209(14) 0.0153(13) 0.0152(13) 0.0005(10) 0.0041(11) -0.0020(10)
    C2 0.0236(15) 0.0208(14) 0.0150(13) 0.0043(12) 0.0013(11) -0.0019(11)
    C3 0.0334(18) 0.0190(14) 0.0164(14) 0.0036(12) 0.0046(13) 0.0014(11)
    C4 0.0250(15) 0.0190(14) 0.0191(13) -0.0032(13) 0.0053(14) -0.0012(10)
    C5 0.0213(14) 0.0195(13) 0.0161(12) -0.0007(12) 0.0031(12) -0.0028(10)
_geom_special_details
;
 All s.u.'s (except the s.u. in the dihedral angle between two l.s. planes)
 are estimated using the full covariance matrix. The cell s.u.'s are taken
 into account individually in the estimation of s.u.'s in distances, angles
 and torsion angles; correlations between s.u.'s in cell parameters are only
 used when they are defined by crystal symmetry. An approximate (isotropic)
 treatment of cell s.u.'s is used for estimating s.u.'s involving l.s. planes.
;
loop_
    _geom_bond_atom_site_label_1
    _geom_bond_atom_site_label_2
    _geom_bond_site_symmetry_2
    _geom_bond_distance
    _geom_bond_publ_flag
    Sn1 N1 . 2.259(2) ?
    Sn1 Cl1 . 2.3892(8) ?
    Sn1 S1 . 2.4779(8) ?
    S1 C1 . 1.748(3) ?
    N1 C1 . 1.342(4) ?
    N1 C5 . 1.345(4) ?
    C1 C2 . 1.399(4) ?
    C2 C3 . 1.379(5) ?
    C2 H2 . 0.9500 ?
    C3 C4 . 1.400(5) ?
    C3 H3 . 0.9500 ?
    C4 C5 . 1.380(4) ?
    C4 H4 . 0.9500 ?
    C5 H5 . 0.9500 ?
loop_
    _geom_angle_atom_site_label_1
    _geom_angle_atom_site_label_2
    _geom_angle_atom_site_label_3
    _geom_angle_site_symmetry_1
    _geom_angle_site_symmetry_3
    _geom_angle
    _geom_angle_publ_flag
    N1 Sn1 N1 2_655 . 85.72(12) ?
    N1 Sn1 Cl1 2_655 . 159.13(7) ?
    N1 Sn1 Cl1 . . 92.47(7) ?
    Cl1 Sn1 Cl1 2_655 . 96.36(4) ?
    N1 Sn1 S1 2_655 . 96.54(7) ?
    N1 Sn1 S1 . . 65.85(7) ?
    Cl1 Sn1 S1 2_655 . 93.80(3) ?
    Cl1 Sn1 S1 . . 101.68(3) ?
    S1 Sn1 S1 2_655 . 156.76(4) ?
    C1 S1 Sn1 . . 81.67(10) ?
    C1 N1 C5 . . 120.7(3) ?
    C1 N1 Sn1 . . 99.82(18) ?
    C5 N1 Sn1 . . 139.5(2) ?
    N1 C1 C2 . . 121.0(3) ?
    N1 C1 S1 . . 112.7(2) ?
    C2 C1 S1 . . 126.3(2) ?
    C3 C2 C1 . . 118.3(3) ?
    C3 C2 H2 . . 120.9 ?
    C1 C2 H2 . . 120.9 ?
    C2 C3 C4 . . 120.4(3) ?
    C2 C3 H3 . . 119.8 ?
    C4 C3 H3 . . 119.8 ?
    C5 C4 C3 . . 118.2(3) ?
    C5 C4 H4 . . 120.9 ?
    C3 C4 H4 . . 120.9 ?
    N1 C5 C4 . . 121.4(3) ?
    N1 C5 H5 . . 119.3 ?
    C4 C5 H5 . . 119.3 ?
loop_
    _geom_torsion_atom_site_label_1
    _geom_torsion_atom_site_label_2
    _geom_torsion_atom_site_label_3
    _geom_torsion_atom_site_label_4
    _geom_torsion_site_symmetry_1
    _geom_torsion_site_symmetry_2
    _geom_torsion_site_symmetry_3
    _geom_torsion_site_symmetry_4
    _geom_torsion
    _geom_torsion_publ_flag
    N1 Sn1 S1 C1 2_655 . . . 82.81(12) ?
    N1 Sn1 S1 C1 . . . . 0.49(12) ?
    Cl1 Sn1 S1 C1 2_655 . . . 175.74(10) ?
    Cl1 Sn1 S1 C1 . . . . -86.96(10) ?
    S1 Sn1 S1 C1 2_655 . . . 43.78(10) ?
    N1 Sn1 N1 C1 2_655 . . . -99.78(19) ?
    Cl1 Sn1 N1 C1 2_655 . . . -14.1(3) ?
    Cl1 Sn1 N1 C1 . . . . 101.05(17) ?
    S1 Sn1 N1 C1 2_655 . . . -164.84(16) ?
    S1 Sn1 N1 C1 . . . . -0.64(15) ?
    N1 Sn1 N1 C5 2_655 . . . 80.6(3) ?
    Cl1 Sn1 N1 C5 2_655 . . . 166.3(2) ?
    Cl1 Sn1 N1 C5 . . . . -78.5(3) ?
    S1 Sn1 N1 C5 2_655 . . . 15.6(3) ?
    S1 Sn1 N1 C5 . . . . 179.8(3) ?
    C5 N1 C1 C2 . . . . 0.5(4) ?
    Sn1 N1 C1 C2 . . . . -179.2(2) ?
    C5 N1 C1 S1 . . . . -179.4(2) ?
    Sn1 N1 C1 S1 . . . . 0.9(2) ?
    Sn1 S1 C1 N1 . . . . -0.82(19) ?
    Sn1 S1 C1 C2 . . . . 179.3(3) ?
    N1 C1 C2 C3 . . . . 0.0(4) ?
    S1 C1 C2 C3 . . . . 179.9(2) ?
    C1 C2 C3 C4 . . . . -0.2(5) ?
    C2 C3 C4 C5 . . . . -0.1(5) ?
    C1 N1 C5 C4 . . . . -0.8(4) ?
    Sn1 N1 C5 C4 . . . . 178.7(2) ?
    C3 C4 C5 N1 . . . . 0.6(5) ?
loop_
    _geom_hbond_atom_site_label_D
    _geom_hbond_atom_site_label_H
    _geom_hbond_atom_site_label_A
    _geom_hbond_site_symmetry_A
    _geom_hbond_distance_DH
    _geom_hbond_distance_HA
    _geom_hbond_distance_DA
    _geom_hbond_angle_DHA
    _geom_hbond_publ_flag
    C3 H3 Cl1 5_665 0.95 2.80 3.673(3) 154 yes
_iucr_refine_instructions_details
;
TITL I in C2/c
CELL 0.71073   6.3240  12.9391  16.4240  90.000 100.922  90.000
ZERR    4.00   0.0007   0.0014   0.0018   0.000   0.002   0.000
LATT  7
SYMM -X, Y, 0.5-Z
SFAC C H N S CL SN
UNIT 40 32 8 8 8 4
TEMP -173.0
SIZE 0.16 0.14 0.10
L.S. 12
BOND $H
ACTA
CONF
TWIN 1 0 0 0 -1 0 -1 0 -1
WGHT    0.014000    7.750000
BASF   0.22127
FVAR       0.29180
SN1   6    0.500000    0.380339    0.250000    10.50000    0.01793    0.01560 =
         0.01225    0.00000    0.00070    0.00000
CL1   5    0.685652    0.257217    0.180918    11.00000    0.02509    0.01996 =
         0.01747   -0.00174    0.00422    0.00439
S1    4    0.179807    0.418911    0.141885    11.00000    0.01819    0.01972 =
         0.01786    0.00074   -0.00025   -0.00091
N1    3    0.550972    0.508329    0.162148    11.00000    0.01963    0.01652 =
         0.01309   -0.00011    0.00185    0.00109
C1    1    0.356252    0.509494    0.112520    11.00000    0.02091    0.01529 =
         0.01522   -0.00202    0.00411    0.00054
C2    1    0.309983    0.577959    0.045569    11.00000    0.02359    0.02084 =
         0.01498   -0.00190    0.00129    0.00428
AFIX  43
H2    2    0.171991    0.578620    0.010528    11.00000   -1.20000
AFIX   0
C3    1    0.469898    0.644435    0.031785    11.00000    0.03344    0.01901 =
         0.01637    0.00136    0.00464    0.00364
AFIX  43
H3    2    0.442500    0.691505   -0.013379    11.00000   -1.20000
AFIX   0
C4    1    0.672490    0.642952    0.083995    11.00000    0.02504    0.01905 =
         0.01914   -0.00124    0.00534   -0.00324
AFIX  43
H4    2    0.783633    0.688413    0.074861    11.00000   -1.20000
AFIX   0
C5    1    0.706403    0.573714    0.149057    11.00000    0.02127    0.01951 =
         0.01606   -0.00281    0.00314   -0.00068
AFIX  43
H5    2    0.842491    0.572199    0.185388    11.00000   -1.20000
HKLF 4
REM  I  in C2/c
REM R1 =  0.0202 for   1562 Fo > 4sig(Fo)  and  0.0206 for all   1584 data
REM     79 parameters refined using      0 restraints
END
WGHT      0.0141      5.0008
REM Highest difference peak  0.813,  deepest hole -0.529,  1-sigma level  0.081
Q1    1   0.0000  0.3662  0.2500  10.50000  0.05    0.81
Q2    1   0.6775  0.3224  0.1437  11.00000  0.05    0.80
Q3    1   0.1931  0.4866  0.1823  11.00000  0.05    0.66
Q4    1   0.5925  0.3275  0.2471  11.00000  0.05    0.40
Q5    1   0.7834  0.7420  0.1737  11.00000  0.05    0.36
Q6    1   0.6300  0.4185  0.2508  11.00000  0.05    0.33
Q7    1   0.1786  0.3408  0.1480  11.00000  0.05    0.33
Q8    1   0.5859  0.3192  0.1936  11.00000  0.05    0.31
Q9    1   0.2820  0.4688  0.1284  11.00000  0.05    0.28
Q10   1   0.9275  0.5003  0.1202  11.00000  0.05    0.28
Q11   1   0.6921  0.6136  0.1247  11.00000  0.05    0.27
Q12   1   0.4081  0.5805  0.0219  11.00000  0.05    0.25
Q13   1   0.5000  0.4647  0.2500  10.50000  0.05    0.24
Q14   1   0.5146  0.2700  0.2190  11.00000  0.05    0.24
Q15   1   0.3669  0.5376  0.0720  11.00000  0.05    0.24
Q16   1   0.3091  0.3836  0.1886  11.00000  0.05    0.22
Q17   1   0.5735  0.6437  0.0677  11.00000  0.05    0.22
Q18   1   0.6371  0.2587  0.2706  11.00000  0.05    0.22
Q19   1   0.5952  0.6361  0.2572  11.00000  0.05    0.21
Q20   1   0.6813  0.5069  0.1850  11.00000  0.05    0.21
;
