# Supplementary material for: Dichloridobis(pyridine-2-thiol­ato-κ2 N,S)tin(IV): a new polymorph
Source: Acta Crystallogr Sect E Struct Rep Online. 2012 Jun 13;68(Pt 7):m875–6. doi: 10.1107/S1600536812024026 (PMC3393155; doi:10.1107/S1600536812024026)
Supplement: Supplementary file 2 [file e-68-0m875-Isup2.hkl]

# 
# h,k,l, Fc-squared, Fo-squared, sigma(Fo-squared) and status flag 
# 
data_I
_shelx_title ' M658 in C2/c' 
_shelx_refln_list_code          4 
_shelx_F_calc_maximum      346.14 
_exptl_crystal_F_000       792.00 
_reflns_d_resolution_high  0.7570 
 
loop_ 
 _symmetry_equiv_pos_as_xyz 
 'x, y, z' 
 '-x, y, -z+1/2' 
 'x+1/2, y+1/2, z' 
 '-x+1/2, y+1/2, -z+1/2' 
 '-x, -y, -z' 
 'x, -y, z-1/2' 
 '-x+1/2, -y+1/2, -z' 
 'x+1/2, -y+1/2, z-1/2' 
 
_cell_length_a     6.3240 
_cell_length_b    12.9391 
_cell_length_c    16.4240 
_cell_angle_alpha  90.000 
_cell_angle_beta  100.922 
_cell_angle_gamma  90.000 
 
_shelx_F_squared_multiplier     1.000 
 
loop_ 
 _refln_index_h 
 _refln_index_k 
 _refln_index_l 
 _refln_F_squared_calc 
 _refln_F_squared_meas 
 _refln_F_squared_sigma 
 _refln_observed_status 
   2   0   0      237.22      280.24     13.78 o 
   6   0   0    21338.58    22364.03    479.84 o 
   1   1   0    41952.16    41069.28    482.09 o 
   3   1   0    13780.71    13068.47    172.23 o 
   5   1   0     3830.52     3904.16     53.73 o 
   7   1   0     1375.52     1291.14     34.20 o 
   0   2   0     4905.79     5033.21    132.90 o 
   2   2   0     3332.42     3522.35     74.40 o 
   4   2   0      189.62      114.27     11.48 o 
   8   2   0       59.70       25.75     16.33 o 
   1   3   0    11171.56    11503.34    136.67 o 
   3   3   0     4599.28     4421.98     56.93 o 
   5   3   0     7282.04     7347.19    104.77 o 
   7   3   0     1085.96     1073.78     41.68 o 
   0   4   0    12995.50    12538.61    211.45 o 
   2   4   0    23087.53    22102.85    260.59 o 
   4   4   0    11031.15    11220.35    137.58 o 
   6   4   0     6024.09     6141.30    119.17 o 
   1   5   0     4536.05     4592.60     68.10 o 
   3   5   0    18143.85    17769.56    212.14 o 
   5   5   0     1868.47     1823.63     30.67 o 
   7   5   0     2106.91     1990.05     55.44 o 
   0   6   0    22448.89    22097.05    368.91 o 
   2   6   0    11928.56    12005.66    145.78 o 
   4   6   0     2927.13     2796.72     92.08 o 
   6   6   0     3762.07     3964.08     74.38 o 
   1   7   0    17285.00    17440.07    208.77 o 
   3   7   0     2056.22     2084.15     32.61 o 
   5   7   0     3183.68     3061.14     59.62 o 
   7   7   0     1829.03     1855.43     54.54 o 
   0   8   0    26261.09    26956.50    452.44 o 
   2   8   0    12768.65    12731.88    164.45 o 
   4   8   0     6325.46     6483.70    114.10 o 
   6   8   0     3692.99     3884.37     75.07 o 
   1   9   0    11572.12    11625.72    194.54 o 
   3   9   0     4660.45     4726.86     65.36 o 
   5   9   0     3406.48     3504.19     77.82 o 
   0  10   0       77.56       97.20     11.76 o 
   2  10   0     3526.02     3533.34     56.31 o 
   4  10   0      236.57      236.85     16.12 o 
   6  10   0      369.79      167.58     19.20 o 
   1  11   0     3144.33     3066.59     50.59 o 
   3  11   0     2203.51     2153.73     63.64 o 
   5  11   0     3029.17     3063.58     91.33 o 
   0  12   0     1359.75     1190.87     43.77 o 
   2  12   0    15789.63    16561.14    242.85 o 
   4  12   0     3517.97     3676.04     98.57 o 
   1  13   0     2238.08     2109.55     45.35 o 
   3  13   0     2946.61     2889.82     67.70 o 
   5  13   0     1109.24     1179.21     52.11 o 
   0  14   0       78.50       69.99     19.59 o 
   2  14   0      766.74      730.61     30.14 o 
   4  14   0      627.85      593.61     37.69 o 
   1  15   0     1378.55     1390.61     64.23 o 
   3  15   0     1928.64     1911.05     53.78 o 
   0  16   0     4901.54     5033.58    127.93 o 
   2  16   0     1231.50     1145.63     54.68 o 
  -7   1   1     1230.26     1149.06     31.31 o 
  -5   1   1     4934.22     4886.29     65.01 o 
  -3   1   1     5501.55     5438.54     88.00 o 
  -1   1   1    23425.07    24841.32    330.66 o 
   1   1   1    19652.62    21179.47    249.01 o 
   3   1   1     4959.91     4974.57     62.73 o 
   5   1   1     8748.15     8994.20    125.32 o 
   7   1   1     1313.77     1334.48     35.41 o 
  -8   2   1     1337.26     1155.57     41.46 o 
  -6   2   1     4668.47     4928.96     86.14 o 
  -4   2   1    17326.56    17404.38    207.46 o 
  -2   2   1     9333.73     9097.02    108.97 o 
   0   2   1    36627.06    37477.56    441.62 o 
   2   2   1    27120.43    26966.91    316.01 o 
   4   2   1     8084.61     8429.84    104.78 o 
   6   2   1    10485.84    10953.35    174.32 o 
   8   2   1     1558.60     1635.22     51.44 o 
  -7   3   1     6453.88     6937.26    140.92 o 
  -5   3   1     1665.12     1450.98     25.19 o 
  -3   3   1    35520.79    35573.28    416.67 o 
  -1   3   1    14460.73    14402.25    170.48 o 
   1   3   1     2080.36     2202.40     31.43 o 
   3   3   1    51446.71    51496.52    600.52 o 
   5   3   1      629.75      608.07     17.50 o 
   7   3   1      826.78      760.03     27.41 o 
  -8   4   1       91.83       64.41     17.56 o 
  -6   4   1      575.16      548.73     30.00 o 
  -4   4   1     1815.00     1647.00     26.49 o 
  -2   4   1      753.77      635.18     12.90 o 
   0   4   1     1094.36     1034.65     16.47 o 
   2   4   1     1785.99     1787.74     26.15 o 
   4   4   1     1261.88     1098.61     20.03 o 
   6   4   1      922.10      824.25     26.84 o 
  -7   5   1     1081.48     1097.96     38.17 o 
  -3   5   1     7415.01     7496.13     93.51 o 
  -1   5   1     9095.32     8910.14    108.36 o 
   1   5   1     6242.03     6447.36     83.92 o 
   3   5   1     9427.41     9108.78    112.40 o 
   5   5   1     3970.85     3907.72     61.85 o 
   7   5   1      739.34      753.49     41.97 o 
  -6   6   1     3226.41     3225.20     63.34 o 
  -4   6   1     5106.41     5220.95     69.31 o 
  -2   6   1    24659.26    24996.01    295.44 o 
   0   6   1    15438.12    15227.43    181.90 o 
   2   6   1    15801.55    15600.80    187.61 o 
   4   6   1    12210.06    12457.40    153.20 o 
   6   6   1     3670.30     3617.94     82.77 o 
  -7   7   1     1459.91     1399.77     54.47 o 
  -5   7   1     5039.51     5073.00     77.66 o 
  -3   7   1     4096.80     4040.32     55.22 o 
  -1   7   1    15290.42    15514.62    258.81 o 
   1   7   1    16329.86    15427.93    244.47 o 
   3   7   1     3892.54     3915.95     58.00 o 
   5   7   1     5581.04     5822.09     88.12 o 
   7   7   1     1792.88     1754.57     53.06 o 
  -6   8   1      620.96      628.97     27.68 o 
  -4   8   1     3112.48     2925.52     44.10 o 
  -2   8   1      928.03      726.99     16.72 o 
   0   8   1    10429.93    10535.35    129.84 o 
   2   8   1     1021.52      992.92     19.95 o 
   4   8   1      718.52      666.94     16.91 o 
   6   8   1     2367.45     2520.39     65.09 o 
  -7   9   1      493.34      128.95     31.48 o 
  -5   9   1     7992.31     8235.68    132.36 o 
  -3   9   1     1695.93     1687.65     32.00 o 
  -1   9   1     4080.55     4214.44     57.62 o 
   1   9   1    12724.32    12251.90    150.90 o 
   3   9   1     2903.86     2887.85     44.09 o 
   5   9   1     4577.01     4666.72     85.75 o 
  -6  10   1     2259.88     2423.81     62.75 o 
  -4  10   1     4058.26     4239.20     75.74 o 
  -2  10   1     9612.02     9622.00    132.39 o 
   0  10   1     6067.04     5956.65     78.71 o 
   2  10   1     4624.66     4637.15     64.36 o 
   4  10   1     9122.83     9818.93    154.02 o 
   6  10   1      848.67      800.93     39.70 o 
  -5  11   1     3177.51     3376.69     83.65 o 
  -3  11   1     4653.85     4541.19     80.28 o 
  -1  11   1     4187.64     4130.83     64.26 o 
   1  11   1     4579.51     4421.18     75.34 o 
   3  11   1     5393.65     5485.88     82.39 o 
   5  11   1     1409.05     1502.14     44.85 o 
  -4  12   1      793.21      786.76     26.70 o 
  -2  12   1     1670.77     1576.80     32.95 o 
   0  12   1       79.43      109.02     13.56 o 
   2  12   1     1433.29     1408.45     34.67 o 
   4  12   1      418.33      438.11     24.14 o 
  -5  13   1      520.74      352.77     30.30 o 
  -3  13   1     1660.44     1624.50     46.57 o 
  -1  13   1     1569.87     1432.34     35.58 o 
   1  13   1      876.51      900.87     45.60 o 
   3  13   1     2707.05     2698.40     64.11 o 
   5  13   1      403.17      408.53     37.05 o 
  -4  14   1      334.09      422.66     29.53 o 
  -2  14   1    11219.67    11535.70    241.83 o 
   0  14   1     1098.89     1048.46     30.51 o 
   2  14   1     4398.97     4464.42     80.24 o 
   4  14   1     4269.36     4623.95    122.93 o 
  -3  15   1      285.74      299.51     25.13 o 
  -1  15   1     3410.34     3486.30     78.70 o 
   1  15   1     9895.16    10280.37    161.32 o 
   3  15   1       11.05       23.63     15.31 o 
  -2  16   1     1081.35     1021.96     38.17 o 
   0  16   1     2078.38     2101.38     48.62 o 
   2  16   1      240.77      233.85     23.16 o 
  -6   0   2      740.58      708.32     30.48 o 
  -4   0   2    43655.42    43551.50    722.01 o 
  -2   0   2      488.21      530.41     13.94 o 
   0   0   2    46584.95    47340.05   2008.81 o 
   2   0   2    47492.14    48475.65    797.92 o 
   6   0   2    17250.07    18261.64    398.59 o 
   8   0   2     1284.76     1244.58     51.92 o 
  -7   1   2     2788.51     3081.11     72.33 o 
  -3   1   2    10810.29    10365.85    124.86 o 
  -1   1   2    25335.84    25667.99    330.70 o 
   1   1   2     6635.30     7394.33    128.17 o 
   3   1   2    17187.12    17760.94    210.91 o 
   5   1   2     7344.80     7591.37    124.09 o 
  -8   2   2      170.98      135.55     27.43 o 
  -6   2   2      463.08      370.38     13.89 o 
  -4   2   2      571.57      502.05     11.85 o 
  -2   2   2     8163.69     8006.53     96.55 o 
   0   2   2      844.67      766.15     13.00 o 
   2   2   2     1575.03     1521.07     21.98 o 
   4   2   2     2795.11     2859.39     40.21 o 
  -7   3   2     1418.60     1409.71     43.35 o 
  -5   3   2     6830.65     6635.23     85.71 o 
  -3   3   2    14536.89    15562.05    432.90 o 
  -1   3   2      633.93      701.59     12.74 o 
   1   3   2    41741.12    45756.94    797.39 o 
   3   3   2     1274.57     1055.73     28.20 o 
   7   3   2     1192.11     1156.38     33.07 o 
  -8   4   2     2983.51     3385.60    118.18 o 
  -6   4   2     5829.07     5854.88    100.17 o 
  -4   4   2    12985.08    13424.56    162.32 o 
  -2   4   2    23915.19    23208.65    283.74 o 
   0   4   2     1988.75     1658.50     23.69 o 
   2   4   2    30711.22    32444.71    379.49 o 
   4   4   2     5176.48     5101.64     66.96 o 
   6   4   2     1856.74     1720.69     88.91 o 
  -7   5   2     6225.35     6669.21    137.16 o 
  -5   5   2     1949.05     1883.21     30.98 o 
  -3   5   2    10979.77    11242.25    136.71 o 
  -1   5   2    17234.28    16761.21    214.73 o 
   1   5   2     2889.56     2852.27     38.74 o 
   3   5   2    10883.70    10400.82    127.69 o 
   5   5   2     2864.61     2889.43     49.07 o 
   7   5   2      231.68      218.59     42.62 o 
  -6   6   2      568.76      437.59     19.74 o 
  -4   6   2    13508.02    13729.18    167.34 o 
  -2   6   2     9789.41     9544.39    117.00 o 
   0   6   2     9085.86     9120.26    111.77 o 
   2   6   2     4593.80     4386.03     58.23 o 
   4   6   2     4963.57     4745.10     64.21 o 
   6   6   2     2948.97     3019.00     72.85 o 
  -7   7   2      132.93       32.15     17.44 o 
  -5   7   2     3343.18     3334.56     55.21 o 
  -3   7   2     2806.97     2568.67     51.70 o 
  -1   7   2     5107.54     5411.45     69.51 o 
   1   7   2     7989.98     7668.92    110.11 o 
   3   7   2     4724.11     4968.08     67.81 o 
   5   7   2      747.41      686.33     20.16 o 
   7   7   2     2921.38     2840.44     73.52 o 
  -6   8   2     2700.90     2824.23     67.54 o 
  -4   8   2     6003.16     6276.71     92.56 o 
  -2   8   2     8090.10     8148.44    103.00 o 
   0   8   2    21676.56    21807.27    337.17 o 
   2   8   2     6761.69     6621.07     85.85 o 
   4   8   2     9247.37     9551.40    121.66 o 
   6   8   2     4600.24     5054.18    110.08 o 
  -7   9   2      461.18      508.62     57.78 o 
  -5   9   2     4038.96     4142.57     74.77 o 
  -3   9   2     4253.83     4139.49     63.42 o 
  -1   9   2    10949.31    11051.34    148.65 o 
   1   9   2    11742.13    11489.40    146.11 o 
   3   9   2     6825.24     6990.09     91.87 o 
   5   9   2     5157.86     5457.61     97.51 o 
  -6  10   2      132.70       67.82     15.75 o 
  -4  10   2        6.38        0.00      8.15 o 
  -2  10   2     5761.50     5605.44     85.19 o 
   0  10   2      502.38      535.37     17.14 o 
   2  10   2     1322.24     1287.29     24.99 o 
   4  10   2     3161.71     3050.22     53.39 o 
   6  10   2      745.26      660.54     36.14 o 
  -5  11   2     4115.55     4262.07     79.81 o 
  -3  11   2     1766.54     1734.48     40.65 o 
  -1  11   2     1794.95     1759.45     34.08 o 
   1  11   2     6943.78     6632.05     95.75 o 
   3  11   2     1207.44     1233.58     37.44 o 
   5  11   2      631.44      547.27     26.09 o 
  -4  12   2      241.47      242.49     18.16 o 
  -2  12   2    16409.66    16523.57    248.98 o 
   0  12   2     1776.05     1767.96     39.09 o 
   2  12   2     3100.78     3156.15     59.55 o 
   4  12   2     8642.49     9353.99    209.57 o 
  -5  13   2     3579.17     4199.02     95.88 o 
  -3  13   2     2911.66     2973.62     79.76 o 
  -1  13   2     2919.76     2930.41     57.10 o 
   1  13   2     5834.83     5866.54     97.87 o 
   3  13   2     2687.70     2751.55     69.30 o 
   5  13   2      834.68      841.06     42.08 o 
  -4  14   2      449.49      494.06     37.77 o 
  -2  14   2      629.20      610.58     28.28 o 
   0  14   2     3164.10     3194.31     61.90 o 
   2  14   2      164.04      181.17     17.25 o 
   4  14   2     1283.55     1329.30     54.82 o 
  -3  15   2      471.15      432.23     44.26 o 
  -1  15   2     3222.42     3191.01     73.77 o 
   1  15   2       66.53       32.77     12.73 o 
   3  15   2     2378.61     2523.56     63.78 o 
  -2  16   2     1222.33     1186.80     41.21 o 
   0  16   2     4227.11     4254.93     92.57 o 
   2  16   2     1671.32     1666.14     49.50 o 
  -7   1   3     1224.45     1172.08     36.98 o 
  -5   1   3     9693.02     9618.90    119.93 o 
  -3   1   3     6498.97     6067.63    106.44 o 
  -1   1   3    18939.18    18634.49    286.63 o 
   1   1   3    30902.78    31357.22    404.65 o 
   3   1   3      554.24      491.95     12.79 o 
   5   1   3     5693.48     5561.74     95.14 o 
   7   1   3     1859.03     1879.47     45.18 o 
  -8   2   3     2325.94     2184.88     77.98 o 
  -6   2   3     5729.97     5726.48     76.69 o 
  -4   2   3    23867.90    23454.25    277.66 o 
  -2   2   3    17848.60    17948.48    288.87 o 
   0   2   3    54482.20    55512.04    649.67 o 
   2   2   3    29568.23    28960.55    376.17 o 
   4   2   3     5117.28     5152.75     69.77 o 
   6   2   3     6136.89     6059.60    104.85 o 
  -7   3   3     9793.83    10675.29    204.02 o 
  -5   3   3     3755.50     3628.14     50.54 o 
  -3   3   3     1382.08     1437.53     52.26 o 
  -1   3   3   119810.08   113665.39   1610.96 o 
   1   3   3     9825.45    11203.32    168.84 o 
   3   3   3    11129.62    10707.84    129.94 o 
   5   3   3    12688.18    13381.33    208.73 o 
   7   3   3      877.05      713.07     29.31 o 
  -8   4   3      184.31       36.66     15.42 o 
  -6   4   3        2.99        0.00      7.25 o 
  -4   4   3     1325.64     1151.18     20.12 o 
  -2   4   3      508.27      532.69     19.44 o 
   0   4   3       59.20       57.64      9.18 o 
   2   4   3     3762.27     3726.66     51.23 o 
   4   4   3       51.35       37.61      7.25 o 
   6   4   3      252.93      135.38     17.71 o 
  -7   5   3     2687.52     2719.58     67.63 o 
  -5   5   3     1142.74     1050.50     23.75 o 
  -3   5   3    13162.33    13488.75    162.32 o 
  -1   5   3     6837.86     6257.23     84.29 o 
   1   5   3    11680.98    12967.79    219.09 o 
   3   5   3     8612.72     8448.22    105.11 o 
   5   5   3     1749.51     1731.46     39.00 o 
   7   5   3     1189.88     1001.55     47.36 o 
  -6   6   3     5460.76     5504.30     84.39 o 
  -4   6   3     6041.37     6201.67     80.58 o 
  -2   6   3    19379.10    19012.44    226.51 o 
   0   6   3    20428.31    20483.11    245.26 o 
   2   6   3    11355.44    11224.55    139.55 o 
   4   6   3     9795.56    10107.87    141.38 o 
   6   6   3     3765.14     3748.28     72.07 o 
  -7   7   3      547.08      504.61     25.82 o 
  -5   7   3     5991.50     6111.78     91.32 o 
  -3   7   3     4138.57     4028.77     60.94 o 
  -1   7   3     7305.10     7338.28     99.83 o 
   1   7   3    16562.24    16097.63    242.54 o 
   3   7   3     2881.10     2794.47     41.62 o 
   5   7   3     5380.89     5506.95     84.50 o 
   7   7   3     1832.29     1925.78     57.72 o 
  -6   8   3      467.92      397.35     24.40 o 
  -4   8   3     3316.21     3430.16     62.28 o 
  -2   8   3      373.34      365.93     13.35 o 
   0   8   3        3.93       12.50      4.55 o 
   2   8   3     4760.03     4513.80     61.76 o 
   4   8   3       19.20       14.28      7.95 o 
   6   8   3      637.12      547.49     27.72 o 
  -7   9   3      269.82      169.13     26.19 o 
  -5   9   3     4730.90     4789.01     84.36 o 
  -3   9   3     7166.47     6797.17    109.97 o 
  -1   9   3     5134.28     5179.82     79.54 o 
   1   9   3    21127.90    20891.60    286.17 o 
   3   9   3     1790.98     1951.96     43.52 o 
   5   9   3      730.51      685.52     28.24 o 
  -6  10   3     3821.17     4240.35     97.86 o 
  -4  10   3     4249.36     4217.50     76.45 o 
  -2  10   3     6729.09     6765.02     96.81 o 
   0  10   3    14285.41    13935.81    185.79 o 
   2  10   3     4012.88     4135.54     58.91 o 
   4  10   3     3798.90     3789.21     63.62 o 
   6  10   3     3212.59     3622.16    104.13 o 
  -5  11   3     1945.73     1866.40     44.68 o 
  -3  11   3     7494.06     7499.47    122.74 o 
  -1  11   3     4752.61     4777.17     72.50 o 
   1  11   3     3666.86     3510.02     56.79 o 
   3  11   3     6744.05     7022.08    122.49 o 
   5  11   3      535.20      579.46     33.53 o 
  -4  12   3      241.30      166.67     15.91 o 
  -2  12   3     2016.27     1921.29     66.14 o 
   0  12   3      254.28      278.41     15.05 o 
   2  12   3      984.62      956.68     27.79 o 
   4  12   3      774.60      752.92     37.05 o 
  -5  13   3     1029.68      953.24     43.55 o 
  -3  13   3     1358.84     1258.32     34.56 o 
  -1  13   3     2959.66     2835.81     55.72 o 
   1  13   3     1459.31     1436.42     62.64 o 
   3  13   3     2269.80     2245.41     48.41 o 
  -4  14   3      204.83      208.54     22.79 o 
  -2  14   3     5902.81     5964.44    118.22 o 
   0  14   3     2979.63     2903.94     57.78 o 
   2  14   3      767.87      779.49     26.68 o 
   4  14   3     6003.75     6187.15    153.09 o 
  -3  15   3     4868.33     5123.67    107.89 o 
  -1  15   3      129.17      101.75     17.87 o 
   1  15   3     7066.80     7267.68    120.31 o 
   3  15   3     2566.69     2703.65     83.04 o 
  -2  16   3      349.62      406.35     31.53 o 
   0  16   3      452.97      503.85     30.82 o 
   2  16   3      460.29      480.62     29.02 o 
  -8   0   4     4871.10     5428.54    212.93 o 
  -6   0   4      556.10      428.45     18.32 o 
  -4   0   4    37069.38    36108.87    875.07 o 
  -2   0   4    22851.25    23709.21    651.35 o 
   0   0   4       26.72       41.69      5.82 o 
   2   0   4   102183.79    96903.27   2019.02 o 
   4   0   4     3205.03     3331.48    126.19 o 
   6   0   4     7322.07     7303.11    175.34 o 
  -7   1   4     1616.43     1631.40     45.25 o 
  -5   1   4     5154.96     4987.90     66.31 o 
  -3   1   4     3549.78     3518.66     45.80 o 
  -1   1   4    15272.29    16299.89    191.98 o 
   1   1   4    14798.99    14872.99    195.15 o 
   3   1   4    11855.11    12987.24    224.36 o 
   5   1   4     9737.86     9513.39    153.60 o 
   7   1   4     2235.77     2200.43     50.85 o 
  -8   2   4       69.16       68.39     21.98 o 
  -6   2   4      131.72       32.39     11.24 o 
  -4   2   4      654.56      533.22     11.98 o 
  -2   2   4      868.47      764.84     14.98 o 
   0   2   4     7534.36     7609.23    107.44 o 
   2   2   4       70.78       67.85      7.13 o 
   4   2   4     2261.55     2115.79     36.61 o 
   6   2   4      206.74      178.79     34.34 o 
  -5   3   4     2412.18     2285.38     34.95 o 
  -3   3   4    22646.63    23708.77    411.32 o 
  -1   3   4    26859.87    26317.61    374.62 o 
   1   3   4    19967.24    21392.26    356.11 o 
   3   3   4     5260.31     5034.97     97.23 o 
   5   3   4     2761.12     2733.01     54.56 o 
   7   3   4     1215.67     1190.13     34.76 o 
  -8   4   4     3460.99     3610.30     85.85 o 
  -6   4   4     6529.50     6529.43     96.42 o 
  -4   4   4     5890.44     5913.60     75.71 o 
  -2   4   4    51604.04    52046.09    669.94 o 
   0   4   4    32334.94    32828.84    527.91 o 
   2   4   4    15741.62    16891.04    244.02 o 
   4   4   4    15892.60    15951.86    260.41 o 
   6   4   4     2362.97     2314.20     50.42 o 
  -7   5   4     3823.48     4139.75     78.32 o 
  -5   5   4     5856.18     5742.24     85.21 o 
  -3   5   4     5112.75     5162.58     74.33 o 
  -1   5   4    30130.16    29921.72    378.09 o 
   1   5   4    16057.82    15632.32    191.78 o 
   3   5   4      990.46      896.01     17.39 o 
   5   5   4     8941.37     9012.77    146.74 o 
   7   5   4      848.69      841.25     35.47 o 
  -6   6   4     1508.92     1436.37     31.32 o 
  -4   6   4     9793.75     9621.95    133.66 o 
  -2   6   4     1304.60     1321.24     26.42 o 
   0   6   4      595.46      462.25     12.95 o 
   2   6   4    19044.79    19717.42    258.64 o 
   4   6   4     5456.52     5269.76     79.67 o 
   6   6   4      586.66      502.25     32.56 o 
  -7   7   4      421.93      440.24     36.39 o 
  -3   7   4     5359.39     5203.57     76.83 o 
  -1   7   4     6790.09     7001.64     95.97 o 
   1   7   4      231.70      201.27     15.90 o 
   3   7   4    17196.09    17504.98    233.05 o 
   5   7   4      715.68      626.54     22.57 o 
   7   7   4     1221.62     1092.87     55.24 o 
  -6   8   4     2668.89     2676.89     54.67 o 
  -4   8   4     7888.76     7966.00    127.17 o 
  -2   8   4     4327.45     4418.77     65.13 o 
   0   8   4    12771.09    12387.28    164.00 o 
   2   8   4     9423.58     9183.93    116.01 o 
   4   8   4     6828.43     6994.06    103.55 o 
   6   8   4     4407.00     4716.93    106.14 o 
  -7   9   4      530.78      547.34     28.97 o 
  -5   9   4     4774.74     4922.33     86.85 o 
  -3   9   4     5659.23     5670.44     94.82 o 
  -1   9   4     7550.00     7916.14    128.12 o 
   1   9   4     6722.72     6477.22     84.53 o 
   3   9   4     7208.44     7356.91     96.65 o 
   5   9   4     2303.85     2281.72     50.57 o 
  -6  10   4      411.60      392.10     26.92 o 
  -4  10   4       68.71       35.92     10.44 o 
  -2  10   4     1155.95     1121.94     25.32 o 
   0  10   4       19.16       26.17      9.41 o 
   2  10   4      210.79      250.07     14.62 o 
   4  10   4     1634.90     1623.59     35.01 o 
   6  10   4       19.02       15.59     15.65 o 
  -5  11   4      930.93      822.88     31.62 o 
  -3  11   4     5862.05     5847.18     99.48 o 
  -1  11   4     1323.97     1302.44     33.18 o 
   1  11   4     5944.05     6146.59    147.84 o 
   3  11   4     2162.03     2141.81     40.97 o 
  -4  12   4     1007.97      932.14     29.60 o 
  -2  12   4     7507.73     7515.41    123.22 o 
   0  12   4    16965.45    16914.41    225.19 o 
   2  12   4      164.46      143.18     14.04 o 
   4  12   4     7895.13     8390.08    190.54 o 
  -5  13   4     1435.15     1513.38     41.48 o 
  -3  13   4     4097.96     4250.41     79.49 o 
  -1  13   4     5131.36     5029.68     88.57 o 
   1  13   4     1563.46     1596.40     38.22 o 
   3  13   4     4326.70     4607.03     95.31 o 
  -4  14   4     1004.53      943.14     31.64 o 
  -2  14   4       61.19       65.88     15.81 o 
   0  14   4     3284.31     3073.13     60.25 o 
   2  14   4      243.66      264.74     19.01 o 
   4  14   4      222.36      213.35     26.37 o 
  -3  15   4       14.23       11.60     14.77 o 
  -1  15   4     2602.95     2450.52     99.88 o 
   1  15   4      176.75      165.48     17.04 o 
   3  15   4     1036.64      962.23     50.03 o 
  -2  16   4      814.43      757.57     33.44 o 
   0  16   4     1568.29     1518.22     46.59 o 
   2  16   4     2697.15     2668.45     66.34 o 
  -5   1   5     4802.61     4616.36     62.01 o 
  -3   1   5    14557.69    14323.73    170.79 o 
  -1   1   5     4906.92     5376.66     84.73 o 
   1   1   5    28359.87    28249.44    330.19 o 
   3   1   5     7491.91     8014.32    126.98 o 
   5   1   5      943.92      902.46     26.61 o 
   7   1   5     4081.04     4195.90     81.76 o 
  -8   2   5     4020.80     4525.60    131.08 o 
  -4   2   5    11613.29    11465.97    139.70 o 
  -2   2   5    28638.71    27251.59    353.46 o 
   0   2   5     1891.75     1560.82     24.78 o 
   2   2   5    33196.82    34184.66    443.70 o 
   4   2   5     9705.01     9760.98    155.55 o 
   6   2   5     1547.34     1532.06     38.84 o 
  -7   3   5     1824.36     1832.70     42.42 o 
  -5   3   5    11692.02    11665.23    159.46 o 
  -3   3   5      445.62      344.71     11.87 o 
  -1   3   5    35454.87    34173.70    651.30 o 
   1   3   5    14198.00    14027.35    191.68 o 
   3   3   5     1308.80     1352.27     34.73 o 
   5   3   5    11881.17    12169.30    193.30 o 
   7   3   5      768.40      648.50     27.11 o 
  -8   4   5      641.40      655.36     39.95 o 
  -6   4   5      226.26      111.83     10.53 o 
  -4   4   5      469.58      390.06     15.86 o 
  -2   4   5     6445.51     6399.64     88.63 o 
   0   4   5      201.80      182.80     16.02 o 
   2   4   5      374.84      309.32      9.44 o 
   4   4   5     1630.79     1610.96     31.47 o 
   6   4   5      537.02      462.09     20.54 o 
  -7   5   5     3319.87     3119.08     63.25 o 
  -5   5   5     1034.83      996.00     23.12 o 
  -3   5   5     3884.53     3774.22     87.27 o 
  -1   5   5    10889.36    10691.99    139.83 o 
   1   5   5     5000.78     5810.96     92.37 o 
   3   5   5     7762.64     7748.95     97.72 o 
   5   5   5     2416.24     2400.94     50.73 o 
  -6   6   5     4370.57     4579.12     80.68 o 
  -4   6   5     8305.14     8295.47    117.36 o 
  -2   6   5     8661.28     8494.94    129.93 o 
   0   6   5    12575.25    12526.78    164.37 o 
   2   6   5    11214.54    11072.80    182.52 o 
   4   6   5     7474.39     7580.53    109.59 o 
   6   6   5     2966.72     3001.88     62.72 o 
  -7   7   5      428.80      449.45     26.01 o 
  -5   7   5     5108.80     5427.42     92.26 o 
  -3   7   5     9658.35     9221.58    142.39 o 
  -1   7   5      681.19      648.49     16.27 o 
   1   7   5    16719.55    16078.46    200.62 o 
   3   7   5     4540.42     4421.30     60.93 o 
   5   7   5     1806.04     1776.77     42.39 o 
  -6   8   5      223.50       87.25     12.45 o 
  -4   8   5     1056.71     1045.03     28.57 o 
  -2   8   5     4242.66     4064.60     60.89 o 
   0   8   5      554.84      426.02     14.03 o 
   2   8   5     3270.27     3120.97     45.99 o 
   4   8   5      690.48      638.19     19.53 o 
   6   8   5      134.50       90.39     17.94 o 
  -7   9   5      201.73      132.95     20.78 o 
  -5   9   5     1066.82      964.12     46.04 o 
  -3   9   5    11022.78    11033.34    170.10 o 
  -1   9   5     2119.56     2167.26     37.86 o 
   1   9   5     1623.36     1475.49     29.60 o 
   3   9   5     7502.72     7342.02    107.67 o 
   5   9   5      827.60      767.53     26.77 o 
  -6  10   5     2719.99     2901.63     61.11 o 
  -4  10   5     6897.61     7109.29    118.08 o 
  -2  10   5     3384.92     3459.52     63.80 o 
   0  10   5    14815.25    14740.61    196.11 o 
   2  10   5     7082.97     7034.55    101.31 o 
   4  10   5     1566.61     1585.53     34.55 o 
   6  10   5     5282.33     5915.67    153.92 o 
  -5  11   5     1690.62     1684.94     42.25 o 
  -3  11   5     3711.85     3740.71     70.11 o 
  -1  11   5    14786.64    14910.03    199.17 o 
   1  11   5     1723.64     1670.75     33.39 o 
   3  11   5     4708.56     4747.66    100.18 o 
   5  11   5     3297.64     3547.07    138.35 o 
  -4  12   5      155.04      105.16     14.28 o 
  -2  12   5     2310.83     2366.33     56.74 o 
   0  12   5     4638.41     4770.42     73.91 o 
   2  12   5        8.20       18.91      9.35 o 
   4  12   5     1545.75     1500.25     43.95 o 
  -5  13   5      425.71      317.55     22.63 o 
  -3  13   5      764.01      695.94     25.53 o 
  -1  13   5     1073.31      959.11     28.84 o 
   1  13   5     1866.31     1847.20     58.14 o 
   3  13   5      568.28      561.67     26.25 o 
  -4  14   5     2100.14     2057.68     50.07 o 
  -2  14   5      727.80      706.82     25.50 o 
   0  14   5     7777.55     8038.97    150.22 o 
   2  14   5      696.89      656.72     24.63 o 
  -3  15   5     5584.13     6062.92    172.42 o 
  -1  15   5      620.65      663.61     29.99 o 
   1  15   5     2043.87     2054.62     47.04 o 
   3  15   5     4976.91     5399.65    137.23 o 
  -2  16   5      145.09      145.26     23.51 o 
   0  16   5     1684.78     1724.46     50.66 o 
  -8   0   6     6380.73     7428.16    275.88 o 
  -4   0   6     4183.60     3885.89     82.66 o 
  -2   0   6    62969.11    66815.18   1097.09 o 
   0   0   6      104.89      109.78     20.10 o 
   2   0   6    26293.19    27003.18    568.79 o 
   4   0   6    10749.23    11209.82    249.98 o 
   6   0   6      830.33      781.71     47.80 o 
  -7   1   6     1802.17     1766.16     40.96 o 
  -5   1   6    11980.71    12018.86    147.68 o 
  -3   1   6      715.20      594.86     12.28 o 
  -1   1   6    11462.88    12088.09    144.25 o 
   1   1   6    14470.05    13838.63    193.07 o 
   3   1   6     3724.51     3779.91     75.29 o 
   5   1   6     1412.41     1372.27     36.04 o 
   7   1   6     3730.47     3948.15     78.99 o 
  -8   2   6       51.24        6.79     20.85 o 
  -6   2   6     2528.91     2435.23     43.16 o 
  -4   2   6     3374.02     3156.48     49.31 o 
  -2   2   6      248.43      197.72      8.06 o 
   0   2   6      466.24      357.97     10.82 o 
   2   2   6     4279.20     4139.22     60.52 o 
   4   2   6     3166.13     3116.21     59.41 o 
   6   2   6      596.82      526.74     39.46 o 
  -5   3   6     1755.81     1620.09     30.91 o 
  -3   3   6    10129.13     9825.70    133.31 o 
  -1   3   6    14357.89    14519.85    172.94 o 
   1   3   6     8149.45     7989.47     98.08 o 
   3   3   6     6148.35     6541.27     93.12 o 
   5   3   6     2585.62     2418.42     51.24 o 
   7   3   6      995.17      744.87     27.95 o 
  -8   4   6     1588.63     1496.60     88.32 o 
  -6   4   6     9356.07     9861.95    139.59 o 
  -4   4   6     3064.40     2891.02     66.16 o 
  -2   4   6    28055.45    28472.21    371.07 o 
   0   4   6    45352.11    46031.11    537.57 o 
   2   4   6     1375.71     1246.11     27.64 o 
   4   4   6    18572.94    19279.80    295.06 o 
   6   4   6     2486.87     2339.38     52.46 o 
  -7   5   6      709.94      604.51     22.58 o 
  -5   5   6     7535.81     7591.56    109.36 o 
  -3   5   6     5864.23     5767.20     82.81 o 
  -1   5   6    17417.62    17663.56    227.46 o 
   1   5   6    22570.05    23182.29    275.11 o 
   3   5   6     2784.19     2644.45     44.52 o 
   5   5   6     5858.16     5901.44    103.45 o 
   7   5   6     1526.56     1581.54     43.18 o 
  -6   6   6     1907.04     1628.21     38.35 o 
  -4   6   6     1425.42     1245.94     42.98 o 
  -2   6   6    23231.18    23830.61    344.53 o 
   0   6   6     5916.77     5691.06     79.79 o 
   2   6   6     5546.51     5407.10     71.20 o 
   4   6   6     4010.16     4001.75     64.18 o 
   6   6   6      971.80      884.35     37.63 o 
  -7   7   6     2051.12     2119.25     57.78 o 
  -5   7   6     2711.16     2514.25     54.08 o 
  -3   7   6     1610.88     1603.28     53.72 o 
  -1   7   6     7453.65     7326.88    100.71 o 
   1   7   6      725.91      761.04     17.95 o 
   3   7   6     4173.91     4449.67     69.40 o 
   5   7   6     1389.68     1332.23     38.89 o 
  -6   8   6     2217.91     2147.96     48.00 o 
  -4   8   6    14815.62    14844.51    224.25 o 
  -2   8   6     3575.21     3744.51     57.18 o 
   0   8   6     6629.95     6647.93     93.10 o 
   2   8   6    17762.57    18121.98    219.91 o 
   4   8   6      387.54      376.57     15.97 o 
   6   8   6     4854.17     4995.09     94.47 o 
  -7   9   6     1544.74     1586.18     50.33 o 
  -5   9   6     3125.08     3053.52     60.94 o 
  -3   9   6     6058.52     5934.96     99.28 o 
  -1   9   6     2225.71     2176.63     45.81 o 
   1   9   6     7563.67     7440.58    104.97 o 
   3   9   6     4378.28     4419.64     70.56 o 
   5   9   6     1511.39     1499.01     39.70 o 
  -6  10   6     1284.33     1313.52     37.20 o 
  -4  10   6      951.62      833.88     26.71 o 
  -2  10   6      479.21      451.94     19.32 o 
   0  10   6     1917.69     1848.67     34.92 o 
   2  10   6       73.21       64.81      9.83 o 
   4  10   6     2507.63     2527.76     47.89 o 
  -5  11   6      422.79      195.61     22.91 o 
  -3  11   6     4921.01     4775.40     84.96 o 
  -1  11   6     1743.78     1651.16     38.48 o 
   1  11   6     3179.67     3273.23     54.50 o 
   3  11   6     1880.07     1764.13     62.99 o 
   5  11   6     1212.93     1163.88     67.06 o 
  -4  12   6     6083.35     6269.81    109.20 o 
  -2  12   6      466.71      415.79     29.17 o 
   0  12   6    17966.08    18186.67    241.69 o 
   2  12   6     1773.86     1790.32     44.70 o 
   4  12   6     1613.68     1642.62     46.57 o 
  -5  13   6      741.60      742.49     29.01 o 
  -3  13   6     3685.02     3805.21     74.00 o 
  -1  13   6     6552.38     6381.96    108.56 o 
   1  13   6     2131.45     2143.39     41.76 o 
   3  13   6     4009.49     4353.14     91.90 o 
  -4  14   6     2807.53     2903.55     64.21 o 
  -2  14   6      216.13      245.27     19.00 o 
   0  14   6      538.20      519.64     26.01 o 
   2  14   6     3850.69     3908.90     85.09 o 
  -3  15   6      910.74      795.91     43.13 o 
  -1  15   6     1094.09      988.09     36.71 o 
   1  15   6      897.53      803.33     42.77 o 
  -2  16   6     1564.67     1542.54     49.05 o 
   0  16   6      641.80      609.28     29.48 o 
  -7   1   7     1073.21      990.55     29.22 o 
  -5   1   7     2955.97     2803.88    112.75 o 
  -3   1   7    25397.99    25110.69    525.52 o 
  -1   1   7     5527.01     5661.02     73.11 o 
   1   1   7    10466.80    10345.06    125.46 o 
   3   1   7    15767.65    15715.12    240.81 o 
   5   1   7      471.15      372.75     26.89 o 
   7   1   7     2479.75     2545.21     58.44 o 
  -8   2   7     2872.57     3288.30    101.84 o 
  -6   2   7     7570.40     7717.72    111.52 o 
  -4   2   7     5754.85     5855.55     84.02 o 
  -2   2   7    35818.75    35837.57    459.41 o 
   0   2   7    30419.21    31746.09    372.99 o 
   2   2   7     8623.16     8970.95    139.63 o 
   4   2   7    18227.36    17779.57    273.70 o 
   6   2   7     2999.45     2923.29     61.78 o 
  -7   3   7      312.92       69.64     12.05 o 
  -5   3   7    13986.23    14140.91    192.39 o 
  -3   3   7     3821.55     3815.80     57.12 o 
  -1   3   7     6060.83     6027.63     75.32 o 
   1   3   7    37288.29    36907.34    431.76 o 
   3   3   7      610.04      663.00     17.31 o 
   5   3   7     5538.68     5470.60     97.48 o 
   7   3   7     2420.29     2470.86     69.86 o 
  -8   4   7       33.19        0.00     25.25 o 
  -6   4   7      539.66      390.14     15.49 o 
  -4   4   7      180.33      137.97     12.22 o 
  -2   4   7      125.49       89.33     10.27 o 
   0   4   7     3186.20     3206.62     44.26 o 
   2   4   7      986.17      825.03     18.13 o 
   4   4   7     1664.68     1502.93     45.18 o 
   6   4   7      122.29      102.31     14.50 o 
  -7   5   7     3054.97     3097.58     61.40 o 
  -5   5   7     3413.54     3404.57     55.77 o 
  -3   5   7      392.65      372.77     20.29 o 
  -1   5   7    29273.72    28573.25    398.03 o 
   1   5   7     1203.92     1054.09     25.23 o 
   3   5   7     2442.88     2444.95     42.64 o 
   5   5   7     5482.44     5476.54     98.11 o 
  -6   6   7     5024.64     5008.55     87.84 o 
  -4   6   7     7921.21     7833.49    120.36 o 
  -2   6   7    13655.29    13831.53    205.73 o 
   0   6   7    18377.51    18480.19    221.67 o 
   2   6   7     8248.31     8384.51    106.08 o 
   4   6   7     7809.54     7974.83    133.10 o 
   6   6   7     2678.12     2742.39     60.16 o 
  -7   7   7     1618.54     1544.34     39.95 o 
  -5   7   7     1485.32     1414.88     34.89 o 
  -3   7   7    16723.88    16599.26    246.50 o 
  -1   7   7     1385.84     1410.59     26.64 o 
   1   7   7     9628.60     9536.55    119.35 o 
   3   7   7     8555.28     8658.15    123.87 o 
   5   7   7      654.38      555.95     24.07 o 
  -6   8   7     1092.19      916.51     29.20 o 
  -4   8   7       58.03       79.85     12.10 o 
  -2   8   7     1643.70     1690.81     37.37 o 
   0   8   7      261.30      264.23     20.92 o 
   2   8   7      713.08      764.34     20.63 o 
   4   8   7      563.90      518.36     21.44 o 
   6   8   7       74.77       76.72     19.51 o 
  -5   9   7     2032.97     1761.25     42.24 o 
  -3   9   7     7291.85     7202.30    117.40 o 
  -1   9   7     8064.56     7826.41    109.50 o 
   1   9   7     2657.21     2668.96     45.37 o 
   3   9   7    11350.94    11562.60    171.67 o 
   5   9   7     1218.42     1181.39     35.18 o 
  -6  10   7      740.83      718.37     27.47 o 
  -4  10   7     6186.89     6266.01    147.37 o 
  -2  10   7     8187.35     8146.75    130.73 o 
   0  10   7     2240.64     2187.27     39.96 o 
   2  10   7    14253.50    14490.14    194.61 o 
   4  10   7     1841.48     1807.73     42.94 o 
  -5  11   7     2209.25     2423.43     54.38 o 
  -3  11   7     1026.77      973.07     29.30 o 
  -1  11   7    10748.68    10352.41    230.71 o 
   1  11   7     2118.21     2064.78     39.14 o 
   3  11   7     2310.02     2315.53     52.19 o 
   5  11   7     4245.65     4710.32    104.86 o 
  -4  12   7      588.77      520.75     23.49 o 
  -2  12   7       10.55       16.50     10.12 o 
   0  12   7     1437.00     1369.41     30.66 o 
   2  12   7      290.73      310.80     19.26 o 
   4  12   7      444.88      417.22     23.97 o 
  -5  13   7      870.12      799.31     30.10 o 
  -3  13   7     1253.31     1190.40     34.71 o 
  -1  13   7     2807.93     2643.28     55.54 o 
   1  13   7     2138.28     2197.46     84.04 o 
   3  13   7      204.51      175.65     19.19 o 
  -4  14   7     4144.19     4173.68     82.42 o 
  -2  14   7      561.88      513.62     23.46 o 
   0  14   7     4732.82     4800.85     91.50 o 
   2  14   7     2309.66     2431.61     60.46 o 
  -3  15   7     2145.63     2197.26     52.95 o 
  -1  15   7     2886.26     2769.68     72.11 o 
   1  15   7      166.25      189.34     20.76 o 
   0  16   7        1.84        2.14     13.54 o 
  -8   0   8     3190.24     3526.52    151.62 o 
  -6   0   8    10170.98    10230.55    230.84 o 
  -4   0   8     2398.07     2330.24     49.18 o 
  -2   0   8    40872.20    40041.36    662.96 o 
   0   0   8    10854.43    10984.39    189.46 o 
   2   0   8    10386.08    11273.92    260.79 o 
   4   0   8    12688.74    13072.27    290.99 o 
   6   0   8     1822.82     1725.39     61.58 o 
  -7   1   8      934.50      829.36     26.76 o 
  -5   1   8     4220.86     4200.72     64.70 o 
  -3   1   8    15351.95    14745.63    205.73 o 
  -1   1   8     4517.39     4606.22     59.47 o 
   1   1   8    10748.45    10434.25    175.41 o 
   3   1   8     6485.19     6372.54    106.58 o 
   5   1   8     1095.07     1013.43     54.85 o 
   7   1   8     3068.46     3273.62     70.52 o 
  -8   2   8      116.42       70.92     17.77 o 
  -6   2   8     2355.12     2303.21     48.27 o 
  -4   2   8      644.22      578.03     17.73 o 
  -2   2   8     1897.21     1797.82     27.81 o 
   0   2   8    12928.91    13196.79    159.14 o 
   2   2   8     6226.73     6331.84     98.06 o 
   4   2   8     1674.29     1653.19     55.32 o 
   6   2   8     1106.08     1090.36     33.46 o 
  -7   3   8      394.58      302.82     18.62 o 
  -5   3   8     4626.07     4863.52    158.32 o 
  -3   3   8     4125.77     3767.16     57.11 o 
  -1   3   8    11991.03    12974.29    156.55 o 
   1   3   8     7909.31     7632.41     96.79 o 
   3   3   8    11145.43    11221.28    177.83 o 
   5   3   8     2415.49     2278.32     50.66 o 
  -6   4   8     4710.27     5065.17     78.95 o 
  -4   4   8    10616.24    10623.35    146.35 o 
  -2   4   8     1438.78     1254.47     26.24 o 
   0   4   8    36960.62    37064.69    435.77 o 
   2   4   8     8406.03     8266.84    116.21 o 
   4   4   8    10194.64    10372.54    167.46 o 
   6   4   8     6003.50     6094.37    110.45 o 
  -7   5   8      225.09       72.09     21.56 o 
  -5   5   8     3483.16     3511.65     57.62 o 
  -3   5   8    10644.50    10361.59    142.30 o 
  -1   5   8      809.30      678.50     13.83 o 
   1   5   8    14571.36    14420.40    178.10 o 
   3   5   8    11890.43    11976.47    165.37 o 
   5   5   8      807.35      690.75     25.35 o 
  -6   6   8     1221.01     1057.93     37.06 o 
  -4   6   8     2391.78     2222.72     45.43 o 
  -2   6   8     5793.70     5766.22     93.38 o 
   0   6   8        1.01        0.13      5.29 o 
   2   6   8      268.72      261.91     14.79 o 
   4   6   8     4090.58     3828.88     73.32 o 
   6   6   8      126.05      119.20     23.58 o 
  -7   7   8     1520.25     1471.66     39.18 o 
  -5   7   8     3287.82     3172.33     68.53 o 
  -3   7   8     1313.56     1270.59     36.23 o 
  -1   7   8     9433.59     9365.89    127.19 o 
   1   7   8     4245.52     4390.65     73.94 o 
   3   7   8      870.85      865.12     22.64 o 
   5   7   8     4778.66     5118.03     94.94 o 
  -6   8   8     1695.98     1617.52     46.80 o 
  -4   8   8     7498.17     7668.37    124.77 o 
  -2   8   8    16304.90    16141.05    351.41 o 
   0   8   8     1124.60     1113.74     24.38 o 
   2   8   8    19728.69    20877.10    343.10 o 
   4   8   8     2034.05     1991.82     46.49 o 
   6   8   8     2072.54     1961.10     50.12 o 
  -5   9   8     1555.09     1603.16     40.11 o 
  -3   9   8     7022.87     7065.82    116.18 o 
  -1   9   8     7571.01     7319.50    118.25 o 
   1   9   8     3744.20     3687.60     58.51 o 
   3   9   8     2572.24     2480.74     46.32 o 
   5   9   8     1422.08     1424.35     39.89 o 
  -6  10   8     2166.74     2355.19     54.18 o 
  -4  10   8      700.78      612.81     23.49 o 
  -2  10   8       69.45       78.16     12.45 o 
   0  10   8     7372.72     7476.25    106.78 o 
   2  10   8      679.32      521.39     20.46 o 
   4  10   8     1135.33     1001.45     72.08 o 
  -5  11   8      168.93      110.56     15.19 o 
  -3  11   8     1469.02     1362.18     35.90 o 
  -1  11   8     2060.93     1981.12     44.22 o 
   1  11   8     1217.83     1190.92     36.32 o 
   3  11   8     2263.51     2273.14     50.08 o 
  -4  12   8     7100.21     7466.98    228.93 o 
  -2  12   8      896.53      839.88     27.55 o 
   0  12   8     5091.91     5009.96     88.74 o 
   2  12   8     7403.01     7621.39    233.36 o 
   4  12   8     1030.37     1069.57     39.99 o 
  -3  13   8      447.36      466.85     23.82 o 
  -1  13   8     6433.65     6474.76    145.46 o 
   1  13   8     3226.48     3158.50     62.99 o 
   3  13   8      906.90      880.33     32.69 o 
  -4  14   8      771.52      726.02     29.16 o 
  -2  14   8     2485.09     2381.25     53.71 o 
   0  14   8       57.05       34.19     11.63 o 
   2  14   8     2604.01     2626.10     63.96 o 
  -3  15   8     1440.10     1325.57     39.15 o 
  -1  15   8      141.23      144.99     20.04 o 
   1  15   8     1989.34     1878.37     69.30 o 
  -7   1   9     3659.09     3860.42     73.83 o 
  -3   1   9    10977.48    10676.24    139.26 o 
  -1   1   9     8124.67     8228.06    102.23 o 
   1   1   9     4714.94     5606.45    165.47 o 
   3   1   9    13414.51    13311.60    208.60 o 
   5   1   9     1301.53     1295.23     35.80 o 
  -8   2   9     1118.57     1140.10     40.42 o 
  -6   2   9     8957.85     9338.82    186.28 o 
  -4   2   9     4942.10     5022.92     80.19 o 
  -2   2   9     8923.77     8993.95    110.86 o 
   0   2   9    25791.07    25737.75    401.80 o 
   2   2   9     4101.01     4248.97     64.49 o 
   4   2   9     6161.85     6256.01    108.23 o 
   6   2   9     5005.08     5076.34     95.89 o 
  -7   3   9      745.40      690.11     26.29 o 
  -5   3   9     3308.06     3197.86     57.62 o 
  -3   3   9    11026.26    10833.04    147.79 o 
  -1   3   9     2617.12     2725.90     42.74 o 
   1   3   9    12723.09    12220.55    148.86 o 
   3   3   9     5392.65     5297.14     92.31 o 
   5   3   9     1235.86     1152.70     33.69 o 
  -6   4   9      764.04      758.19     21.67 o 
  -4   4   9      463.26      404.04     19.34 o 
  -2   4   9      290.46      215.83     10.09 o 
   0   4   9     2850.51     2647.48     38.71 o 
   2   4   9      292.69      275.22     12.39 o 
   4   4   9      235.51      224.30     17.03 o 
   6   4   9      743.55      702.25     27.65 o 
  -7   5   9       87.31       35.77     13.39 o 
  -5   5   9    10741.07    10696.08    166.50 o 
  -3   5   9     1064.13      999.94     22.04 o 
  -1   5   9     7461.02     7803.11    144.31 o 
   1   5   9    11983.79    11676.60    143.84 o 
   3   5   9     2314.23     2278.49     48.72 o 
   5   5   9     5070.68     5065.73     94.06 o 
  -6   6   9     3575.74     3511.89     67.39 o 
  -4   6   9     8027.80     8011.13    127.77 o 
  -2   6   9     6755.46     6918.85    110.44 o 
   0   6   9    13703.04    13572.58    173.12 o 
   2   6   9     5911.92     6205.15     91.95 o 
   4   6   9     3733.82     3712.35     72.38 o 
   6   6   9     3068.26     3129.40     67.98 o 
  -7   7   9     3705.10     3899.68     75.98 o 
  -5   7   9      304.25      224.40     16.47 o 
  -3   7   9    12151.24    12069.50    184.39 o 
  -1   7   9     8620.58     8827.06    121.16 o 
   1   7   9     1039.07      975.12     20.67 o 
   3   7   9    11493.56    11429.95    160.36 o 
   5   7   9      691.75      627.75     29.11 o 
  -6   8   9      949.80      911.99     29.72 o 
  -4   8   9      197.44      101.19     12.50 o 
  -2   8   9     2462.52     2431.72     49.25 o 
   0   8   9     1891.77     1823.26     34.12 o 
   2   8   9       26.24       27.10      8.92 o 
   4   8   9      894.20      833.26     28.24 o 
  -5   9   9     1521.52     1377.74     36.85 o 
  -3   9   9     1474.87     1441.53     35.88 o 
  -1   9   9     4587.39     4400.69     77.64 o 
   1   9   9     2199.75     2236.52     40.42 o 
   3   9   9      729.43      708.52     32.63 o 
   5   9   9     2387.98     2229.66     53.72 o 
  -6  10   9     1596.65     1418.13     39.95 o 
  -4  10   9     3127.21     3232.59     64.56 o 
  -2  10   9     8762.61     9093.38    145.36 o 
   0  10   9     1416.27     1350.55     36.24 o 
   2  10   9     8817.92     9316.23    148.93 o 
   4  10   9     3606.97     3863.95     89.13 o 
  -5  11   9     6720.72     7099.24    122.85 o 
  -3  11   9      712.29      643.70     24.22 o 
  -1  11   9     3635.95     3536.30     67.33 o 
   1  11   9    10561.29    10335.72    153.69 o 
   3  11   9      276.84      311.12     27.83 o 
  -4  12   9     1793.02     1767.79     44.90 o 
  -2  12   9       98.22       82.65     13.58 o 
   0  12   9     1508.78     1475.37     37.56 o 
   2  12   9     1456.06     1429.67     37.13 o 
   4  12   9      609.51      576.91     29.91 o 
  -3  13   9     1146.19      973.95     31.54 o 
  -1  13   9     1279.59     1125.54     33.20 o 
   1  13   9     1506.44     1450.97     37.94 o 
   3  13   9     1576.53     1621.30     65.50 o 
  -2  14   9     2316.82     2299.86     53.17 o 
   0  14   9     2379.61     2275.93     51.57 o 
   2  14   9     3173.49     3426.74     97.28 o 
  -1  15   9     5228.80     5323.00     98.02 o 
   1  15   9     1297.22     1224.83     51.27 o 
  -8   0  10     1076.59     1069.82     47.56 o 
  -6   0  10     9436.08     9720.54    222.49 o 
  -4   0  10     8563.82     8969.19    191.84 o 
  -2   0  10    20690.66    20768.06    350.14 o 
   0   0  10    34235.35    36562.57    608.93 o 
   2   0  10     2784.21     2889.62     80.27 o 
   4   0  10    10295.15     9728.36    226.26 o 
   6   0  10     3160.59     3004.58     92.51 o 
  -7   1  10     2220.55     2220.88     50.05 o 
  -5   1  10     1312.52     1209.49     50.63 o 
  -3   1  10    16500.36    16906.56    203.44 o 
  -1   1  10    16482.61    16497.99    297.07 o 
   1   1  10     5503.86     6317.87    190.39 o 
   3   1  10     7857.88     7598.89    147.41 o 
   5   1  10     3811.49     3561.79     71.76 o 
  -6   2  10       58.78       22.46     10.12 o 
  -4   2  10     5236.10     5029.64     75.32 o 
  -2   2  10     4568.81     4360.14     58.00 o 
   0   2  10     6751.77     6754.63     88.15 o 
   2   2  10      159.15      160.77     12.77 o 
   4   2  10     1270.23     1193.96     33.29 o 
   6   2  10     1194.29     1086.51     35.02 o 
  -7   3  10     2095.73     2183.43     49.79 o 
  -5   3  10     4588.37     4602.59    132.77 o 
  -3   3  10     1827.52     1795.55     32.67 o 
  -1   3  10     7523.01     7552.95     95.39 o 
   1   3  10     3313.96     3379.68     47.57 o 
   3   3  10     4041.53     3853.75     72.51 o 
   5   3  10     1703.58     1661.80     42.90 o 
  -6   4  10     4044.57     4111.51     87.99 o 
  -4   4  10    16167.77    16748.04    308.54 o 
  -2   4  10     2563.27     2735.20     63.16 o 
   0   4  10    25509.65    26172.06    316.12 o 
   2   4  10     9887.34     9991.68    140.18 o 
   4   4  10     3640.01     3760.14     96.85 o 
   6   4  10     6767.97     7137.53    128.15 o 
  -7   5  10     1927.81     1955.87     53.64 o 
  -5   5  10     1895.65     1823.86     40.81 o 
  -3   5  10     4307.24     4243.36     66.68 o 
  -1   5  10     7578.74     7817.87     98.92 o 
   1   5  10     3629.37     3497.93     50.12 o 
   3   5  10     8923.78     9076.24    149.33 o 
   5   5  10     2034.44     2013.99     48.92 o 
  -6   6  10     1566.88     1412.44     36.65 o 
  -4   6  10     1443.02     1367.73     50.11 o 
  -2   6  10      929.23      845.72     24.68 o 
   0   6  10     4530.78     4447.14     61.19 o 
   2   6  10      421.20      364.36     14.84 o 
   4   6  10      409.32      370.23     23.44 o 
  -7   7  10      728.27      560.17     28.39 o 
  -5   7  10     2861.25     2899.44     58.38 o 
  -3   7  10     6165.23     6067.91    101.01 o 
  -1   7  10     2137.22     2109.20     43.87 o 
   1   7  10     9275.84     9600.62    121.99 o 
   3   7  10      190.43      183.15     16.57 o 
   5   7  10     1932.87     1879.79     47.79 o 
  -6   8  10     2687.27     2555.43     63.86 o 
  -4   8  10     1160.22     1170.86     32.15 o 
  -2   8  10    32477.24    32085.64    464.03 o 
   0   8  10      969.25      963.80     28.17 o 
   2   8  10     6084.23     6245.52    104.32 o 
   4   8  10     8685.93     8961.98    151.62 o 
  -5   9  10     1607.82     1617.86     41.19 o 
  -3   9  10     7795.47     7563.52    124.44 o 
  -1   9  10     6880.28     6793.14    153.77 o 
   1   9  10     2856.76     2761.53     47.32 o 
   3   9  10     4518.46     4502.95     97.63 o 
   5   9  10     1463.07     1487.34     48.73 o 
  -6  10  10       61.40       59.81     14.96 o 
  -4  10  10     3117.50     3034.28     62.26 o 
  -2  10  10      516.66      419.50     20.39 o 
   0  10  10     3036.58     2850.20     56.56 o 
   2  10  10     1007.31      968.81     28.66 o 
   4  10  10      168.19      151.84     20.49 o 
  -5  11  10     1444.64     1300.63     40.93 o 
  -3  11  10      688.90      604.78     24.03 o 
  -1  11  10     3913.23     3930.81     73.70 o 
   1  11  10      757.14      715.04     21.54 o 
   3  11  10     2878.58     2933.23    115.36 o 
  -4  12  10     2553.46     2508.09     56.56 o 
  -2  12  10     4498.89     4540.75     84.07 o 
   0  12  10      828.46      790.51     27.00 o 
   2  12  10     6147.66     6463.63    111.33 o 
  -3  13  10      672.23      658.78     28.26 o 
  -1  13  10      773.26      735.25     27.98 o 
   1  13  10     7400.54     7771.61    179.33 o 
   3  13  10      747.32      711.72     27.11 o 
  -2  14  10     2471.61     2442.39     55.93 o 
   0  14  10      152.50      120.11     19.11 o 
   2  14  10     1244.92     1313.98     44.12 o 
  -1  15  10      488.13      476.63     24.44 o 
  -7   1  11     3979.40     4293.18     81.66 o 
  -5   1  11      743.38      665.72     21.65 o 
  -3   1  11     4503.53     4389.07     59.22 o 
  -1   1  11    16954.02    15921.29    298.91 o 
   1   1  11     2913.57     3317.39    131.60 o 
   3   1  11     7629.40     7641.16    128.77 o 
   5   1  11     3007.61     2964.75     63.64 o 
  -6   2  11     2708.49     2784.53     57.05 o 
  -4   2  11    16416.90    16733.95    225.17 o 
  -2   2  11     4588.28     4587.31     61.34 o 
   0   2  11    15952.81    16255.50    197.02 o 
   2   2  11    19335.10    19873.89    304.58 o 
   4   2  11     1918.39     1897.86     45.50 o 
   6   2  11     5259.94     5493.80    104.32 o 
  -7   3  11     1399.58     1441.88     47.92 o 
  -5   3  11     1704.08     1567.20     32.10 o 
  -3   3  11    11969.02    11972.31    163.44 o 
  -1   3  11     3214.77     3164.25     45.20 o 
   1   3  11     6626.95     6578.39     85.66 o 
   3   3  11     7665.25     7809.21    209.07 o 
   5   3  11     1264.02     1164.79     35.37 o 
  -6   4  11      154.65       49.28     17.43 o 
  -4   4  11     1710.86     1483.34     30.35 o 
  -2   4  11     1027.13      829.94     20.01 o 
   0   4  11      443.55      389.66     17.29 o 
   2   4  11     1229.94     1157.50     26.22 o 
   4   4  11     1283.45     1197.06     35.72 o 
   6   4  11      842.35      735.58     29.72 o 
  -7   5  11      533.22      370.20     26.24 o 
  -5   5  11     6162.13     6073.03    102.30 o 
  -3   5  11     7669.91     7838.08    124.93 o 
  -1   5  11     1080.87     1105.79     32.47 o 
   1   5  11    19029.03    19018.45    282.28 o 
   3   5  11     1773.51     1773.79     42.77 o 
   5   5  11     1082.58      984.79     32.84 o 
  -6   6  11     1977.63     1966.18     45.70 o 
  -4   6  11     9193.51     9528.19    191.39 o 
  -2   6  11     7287.68     7351.85    118.04 o 
   0   6  11     9837.24    10066.68    126.98 o 
   2   6  11    10689.14    10898.49    153.17 o 
   4   6  11     3742.36     3712.69     74.32 o 
  -7   7  11     3225.95     3510.94     83.30 o 
  -5   7  11     1084.93      977.66     29.63 o 
  -3   7  11     2948.74     2728.85     54.27 o 
  -1   7  11    15607.13    15833.84    236.92 o 
   1   7  11      324.95      342.91     24.14 o 
   3   7  11     6847.13     6934.76    120.21 o 
   5   7  11     2840.46     2876.83     64.34 o 
  -6   8  11      344.76      354.17     23.30 o 
  -4   8  11      722.70      604.43     23.00 o 
  -2   8  11       14.94       32.86     10.61 o 
   0   8  11      968.38      982.86     23.52 o 
   2   8  11      380.50      356.68     21.63 o 
   4   8  11       30.13       11.96     12.79 o 
  -5   9  11     1574.99     1583.31     41.05 o 
  -3   9  11      816.78      727.46     25.35 o 
  -1   9  11     2439.69     2401.56     50.21 o 
   1   9  11     3621.35     3447.31     64.44 o 
   3   9  11      434.12      444.76     41.61 o 
  -4  10  11      712.15      655.15     25.43 o 
  -2  10  11     9716.66     9533.81    153.21 o 
   0  10  11     4543.52     4354.73     92.96 o 
   2  10  11     1471.21     1462.57     36.91 o 
   4  10  11     7299.66     8004.72    160.63 o 
  -5  11  11     3765.78     3923.66     78.32 o 
  -3  11  11     2307.71     2278.87     51.41 o 
  -1  11  11      522.06      467.74     21.00 o 
   1  11  11     8283.03     8474.51    220.85 o 
   3  11  11      787.56      732.67     32.27 o 
  -4  12  11      392.75      382.34     23.11 o 
  -2  12  11      488.27      449.13     22.38 o 
   0  12  11      453.56      436.36     21.72 o 
   2  12  11      224.86      215.47     18.26 o 
  -3  13  11     1352.05     1220.38     36.84 o 
  -1  13  11     2189.73     2175.15     79.93 o 
   1  13  11     2743.66     2557.94     86.43 o 
  -2  14  11     3567.48     3546.08     72.87 o 
   0  14  11     1457.74     1439.59     39.49 o 
  -6   0  12     2611.43     2774.42     81.15 o 
  -4   0  12     9111.11     9327.48    235.01 o 
  -2   0  12     4845.37     4623.34     92.57 o 
   0   0  12    15180.56    15267.83    263.17 o 
   2   0  12    11557.05    11407.49    258.85 o 
   4   0  12     3712.14     3560.22    153.15 o 
  -7   1  12     2723.84     2739.91     59.32 o 
  -5   1  12     1177.24     1032.97     37.10 o 
  -3   1  12     5756.66     5861.47     85.83 o 
  -1   1  12     9883.38     9136.47    195.63 o 
   1   1  12     7948.97     8855.11    204.83 o 
   3   1  12     4041.55     3876.05    111.56 o 
   5   1  12     4772.19     4791.40     92.37 o 
  -6   2  12     1799.22     1686.23     41.04 o 
  -4   2  12     5560.63     5280.24     79.62 o 
  -2   2  12      334.74      287.58     18.31 o 
   0   2  12      645.30      612.69     15.56 o 
   2   2  12     9146.38     9191.30    151.03 o 
   4   2  12     1758.87     1689.44     43.22 o 
  -7   3  12     1349.25     1366.44     44.05 o 
  -5   3  12     2763.92     2698.08     54.30 o 
  -3   3  12     1998.71     1977.83     38.01 o 
  -1   3  12     5178.98     5026.44     67.72 o 
   1   3  12     3169.28     3345.13     67.46 o 
   3   3  12     1612.54     1679.35     41.85 o 
   5   3  12     1843.64     1889.35     48.46 o 
  -6   4  12     1000.19      829.60     34.46 o 
  -4   4  12    12501.06    12403.80    189.88 o 
  -2   4  12     4795.12     5116.61     76.95 o 
   0   4  12     3431.29     3341.99     54.64 o 
   2   4  12    15479.47    16245.24    253.98 o 
   4   4  12      356.67      345.22     20.23 o 
  -7   5  12     3189.48     3428.19     80.80 o 
  -5   5  12     2270.35     2114.18     46.17 o 
  -3   5  12     3198.41     3268.27     63.16 o 
  -1   5  12    12213.43    12707.63    156.79 o 
   1   5  12     1206.18     1116.15     26.19 o 
   3   5  12     2592.89     2610.40     56.72 o 
   5   5  12     3149.40     3328.24     71.19 o 
  -6   6  12      371.12      220.36     20.65 o 
  -4   6  12     1500.68     1406.78     35.21 o 
  -2   6  12      390.10      385.90     18.46 o 
   0   6  12      118.00      133.87     12.80 o 
   2   6  12      225.78      256.81     18.15 o 
   4   6  12        7.25        0.00      9.90 o 
  -5   7  12     1720.88     1709.28     41.78 o 
  -3   7  12     4659.10     4581.62     88.01 o 
  -1   7  12       98.25      120.48     18.75 o 
   1   7  12     9432.60     9708.07    154.57 o 
   3   7  12     1481.46     1436.16     38.89 o 
   5   7  12      842.89      727.84     29.67 o 
  -6   8  12     6480.73     6884.74    119.59 o 
  -4   8  12      631.20      562.25     22.69 o 
  -2   8  12     8074.63     8211.17    133.28 o 
   0   8  12    13000.47    13106.61    200.69 o 
   2   8  12      612.21      569.63     21.27 o 
   4   8  12     9526.35     9892.78    190.71 o 
  -5   9  12     2981.89     3111.45     64.76 o 
  -3   9  12     2285.86     2211.61     49.14 o 
  -1   9  12     5987.84     5947.55    101.46 o 
   1   9  12     3829.57     3694.67     85.36 o 
   3   9  12     3893.41     3917.84    103.34 o 
  -4  10  12     3934.26     3804.61     80.47 o 
  -2  10  12      526.11      513.14     22.37 o 
   0  10  12       14.53       15.82     10.40 o 
   2  10  12     5527.30     5449.83    143.34 o 
  -5  11  12     1810.66     1574.20     43.45 o 
  -3  11  12       79.90       71.87     13.65 o 
  -1  11  12     2638.02     2573.98    120.90 o 
   1  11  12      457.73      455.64     31.40 o 
   3  11  12     1726.80     1789.95    159.61 o 
  -4  12  12     1200.55     1247.93     37.96 o 
  -2  12  12     3989.73     4078.14     84.74 o 
   0  12  12     3126.13     3131.00     63.97 o 
   2  12  12     1422.55     1513.76     47.59 o 
  -3  13  12     4052.50     4165.37     82.14 o 
  -1  13  12     1062.26      951.90     31.94 o 
   1  13  12     3913.44     3987.62     91.28 o 
  -2  14  12     2027.48     2057.83     51.06 o 
   0  14  12     1336.02     1352.93     45.51 o 
  -7   1  13     3197.25     3213.36     67.07 o 
  -5   1  13     3779.96     3757.71     70.63 o 
  -3   1  13     2327.28     2199.20     52.75 o 
  -1   1  13    18377.11    18153.93    297.42 o 
   1   1  13     1690.30     1774.60     51.79 o 
   3   1  13      683.99      629.07     30.53 o 
   5   1  13     5547.78     5634.69    106.55 o 
  -6   2  13     2440.87     2417.24     52.82 o 
  -4   2  13     7045.12     7329.73    106.58 o 
  -2   2  13    14663.63    15038.31    183.57 o 
   0   2  13     3850.42     3863.20     55.18 o 
   2   2  13     8646.55     9130.21    151.95 o 
   4   2  13     4689.06     4657.40     89.73 o 
  -7   3  13     1859.09     2006.28     82.43 o 
  -5   3  13     2627.54     2558.55     53.03 o 
  -3   3  13     3335.23     3306.89     54.34 o 
  -1   3  13     7444.07     7065.64    160.48 o 
   1   3  13     2779.20     2789.16     51.27 o 
   3   3  13     2573.98     2500.12     55.65 o 
   5   3  13     2486.37     2480.07     58.96 o 
  -6   4  13      109.34       67.08     14.76 o 
  -4   4  13      574.64      550.26     20.80 o 
  -2   4  13      706.86      662.21     19.55 o 
   0   4  13      371.33      351.28     26.17 o 
   2   4  13     1758.06     1782.43     43.30 o 
   4   4  13      116.79       84.47     14.27 o 
  -7   5  13      609.31      427.88     26.18 o 
  -5   5  13      253.93      110.21     13.60 o 
  -3   5  13    13418.85    13165.73    200.74 o 
  -1   5  13      779.81      653.81     21.65 o 
   1   5  13     4086.24     4079.65     66.06 o 
   3   5  13     5315.00     5305.70     98.05 o 
   5   5  13      388.47      402.93     24.59 o 
  -6   6  13     2104.05     2179.57     67.34 o 
  -4   6  13     4449.95     4407.31     79.71 o 
  -2   6  13     8466.97     8501.24    135.93 o 
   0   6  13     4693.90     4894.43     73.86 o 
   2   6  13     6735.67     6743.12    117.87 o 
   4   6  13     2804.50     2738.79     61.65 o 
  -5   7  13     4698.51     4725.26     86.61 o 
  -3   7  13       74.95       57.54     11.61 o 
  -1   7  13    13349.41    13450.09    255.41 o 
   1   7  13     3104.33     3033.76     58.63 o 
   3   7  13      966.62      889.65     34.66 o 
  -6   8  13       80.32       78.59     15.73 o 
  -4   8  13      607.11      561.64     23.08 o 
  -2   8  13      193.43      184.54     16.18 o 
   0   8  13      577.51      513.30     20.82 o 
   2   8  13     1388.26     1337.47     45.23 o 
   4   8  13      319.54      341.31     27.09 o 
  -5   9  13      609.35      509.33     23.78 o 
  -3   9  13     3168.90     2987.38     70.89 o 
  -1   9  13     1368.55     1286.38     56.64 o 
   1   9  13     1294.28     1290.06     47.72 o 
   3   9  13      898.65      819.95     33.90 o 
  -4  10  13     2112.64     1988.33     48.29 o 
  -2  10  13     2924.80     2817.48     58.98 o 
   0  10  13     7534.92     7748.48    128.19 o 
   2  10  13      371.18      389.32     30.97 o 
  -3  11  13     9207.25     9368.18    154.57 o 
  -1  11  13      138.46      138.20     15.78 o 
   1  11  13     4052.39     4208.56     94.25 o 
  -4  12  13      809.66      743.64     29.37 o 
  -2  12  13      517.96      519.70     27.19 o 
   0  12  13      162.19      190.37     20.80 o 
   2  12  13     1271.16     1271.08     43.37 o 
  -3  13  13     1412.53     1352.08     40.01 o 
  -1  13  13     1171.54     1097.09     40.63 o 
   1  13  13      795.89      760.27     33.28 o 
  -6   0  14     2499.78     2494.51     77.06 o 
  -4   0  14     7278.69     7542.93    177.00 o 
  -2   0  14     7930.04     7924.96    144.65 o 
   0   0  14    12006.42    12344.03    218.02 o 
   2   0  14    11107.73    11112.58    256.66 o 
   4   0  14     5102.73     5297.18    163.13 o 
  -7   1  14     1230.54     1101.01     34.22 o 
  -5   1  14     3978.05     3998.06     75.16 o 
  -3   1  14     2466.94     2364.05     42.02 o 
  -1   1  14     4082.01     3928.75     94.96 o 
   1   1  14    12327.14    12375.95    214.32 o 
   3   1  14     1227.09     1194.84     35.73 o 
   5   1  14     2865.48     2771.11     64.44 o 
  -6   2  14     1428.15     1302.73     41.80 o 
  -4   2  14      366.67      171.19     16.55 o 
  -2   2  14     3147.35     3155.73     73.44 o 
   0   2  14     3090.53     2931.62     44.67 o 
   2   2  14     4399.49     4522.16     85.43 o 
   4   2  14      157.51      125.45     19.83 o 
  -7   3  14     1108.21      969.41     37.96 o 
  -5   3  14     2974.19     2924.93     68.70 o 
  -3   3  14     6533.44     6561.77     97.11 o 
  -1   3  14     3514.31     3482.45     50.84 o 
   1   3  14     2464.64     2427.39     52.38 o 
   3   3  14     3118.08     3108.78     66.23 o 
   5   3  14      715.48      647.14     29.05 o 
  -4   4  14    10341.20    10616.73    265.65 o 
  -2   4  14    17758.46    17738.74    264.26 o 
   0   4  14      262.22      292.41     19.66 o 
   2   4  14    16340.95    17061.80    269.36 o 
   4   4  14     2265.50     2230.59     53.95 o 
  -5   5  14     5028.38     5186.63    108.26 o 
  -3   5  14     3694.24     3654.41     85.22 o 
  -1   5  14     4520.87     4567.54     79.34 o 
   1   5  14     5294.04     5216.75     81.60 o 
   3   5  14      886.67      815.72     29.53 o 
  -6   6  14       89.92       73.25     16.63 o 
  -4   6  14      347.17      369.80     21.83 o 
  -2   6  14      487.08      448.86     19.88 o 
   0   6  14        3.01        4.14      6.94 o 
   2   6  14      137.65      122.30     27.89 o 
   4   6  14      207.49      214.54     20.31 o 
  -5   7  14      200.76       87.06     13.98 o 
  -3   7  14     5294.80     5261.10     92.97 o 
  -1   7  14     1642.36     1568.00     60.87 o 
   1   7  14     1703.46     1607.19     59.11 o 
   3   7  14     6119.27     6364.10    134.01 o 
  -4   8  14     3497.62     3311.61     68.05 o 
  -2   8  14      859.88      846.77     27.61 o 
   0   8  14    19566.61    20207.15    301.54 o 
   2   8  14      883.10      797.17     31.94 o 
  -5   9  14     2307.59     2227.40     52.92 o 
  -3   9  14      585.30      605.21     24.45 o 
  -1   9  14     3751.96     3600.59     69.56 o 
   1   9  14     3769.09     3769.01    106.32 o 
   3   9  14     1683.48     1620.23     50.70 o 
  -4  10  14       62.11       53.47     13.76 o 
  -2  10  14     2210.24     2211.86     50.52 o 
   0  10  14      250.99      215.19     20.70 o 
   2  10  14     1966.19     1950.79     78.55 o 
  -3  11  14     1808.81     1728.21     44.94 o 
  -1  11  14     1680.67     1658.46     42.46 o 
   1  11  14      662.42      648.91     59.26 o 
  -2  12  14     2461.53     2627.58     58.94 o 
   0  12  14     2326.62     2194.82     75.40 o 
  -1  13  14     1363.04     1362.20     44.52 o 
  -5   1  15     7136.04     7237.02    123.32 o 
  -3   1  15     1146.98     1105.09     29.42 o 
  -1   1  15     6142.01     6413.66    134.11 o 
   1   1  15     9407.87     9348.08    253.90 o 
   3   1  15     1401.23     1386.33     67.71 o 
  -6   2  15     2798.92     2622.87     66.37 o 
  -4   2  15     2807.97     2715.10     55.11 o 
  -2   2  15    10042.12    10100.11    142.41 o 
   0   2  15     5398.19     5363.69     73.85 o 
   2   2  15     5121.66     5298.09    105.00 o 
   4   2  15     5885.88     6008.16    112.37 o 
  -5   3  15     2169.52     2100.66     55.23 o 
  -3   3  15     4340.25     4316.56     84.66 o 
  -1   3  15     1888.47     1804.77     31.55 o 
   1   3  15     5765.46     5604.60    170.65 o 
   3   3  15     2423.64     2408.02     56.38 o 
  -6   4  15      244.25       99.47     16.84 o 
  -4   4  15      381.16      209.57     18.58 o 
  -2   4  15     2531.16     2393.78     48.96 o 
   0   4  15      777.28      650.55     17.34 o 
   2   4  15      171.32      184.63     17.83 o 
   4   4  15      642.65      626.12     28.84 o 
  -5   5  15      811.77      690.41     31.60 o 
  -3   5  15     3994.74     3960.27     73.25 o 
  -1   5  15     3439.19     3413.48     82.55 o 
   1   5  15      516.79      466.06     58.42 o 
   3   5  15     5914.47     6323.51    115.74 o 
  -6   6  15     2436.53     2512.96     71.17 o 
  -4   6  15     2499.08     2466.34     87.49 o 
  -2   6  15     5804.15     5894.43    100.81 o 
   0   6  15     5559.69     5598.01    113.16 o 
   2   6  15     5094.60     5050.92    108.17 o 
   4   6  15     2725.10     2860.40     74.73 o 
  -5   7  15     4888.97     5111.19     94.02 o 
  -3   7  15      626.49      589.58     23.30 o 
  -1   7  15     3279.99     3083.05     63.72 o 
   1   7  15     7392.21     7530.30    279.09 o 
   3   7  15      117.14      118.88     18.44 o 
  -4   8  15       94.38       80.00     14.74 o 
  -2   8  15     1104.05     1048.11     31.18 o 
   0   8  15       21.45       21.51     12.23 o 
   2   8  15       81.64       88.22     16.88 o 
  -5   9  15      919.71      844.02     31.15 o 
  -3   9  15     1185.46     1128.97     36.68 o 
  -1   9  15     3159.31     2906.07     60.06 o 
   1   9  15      804.68      794.43     38.65 o 
  -4  10  15     5101.53     5344.78     99.30 o 
  -2  10  15      416.99      444.42     23.55 o 
   0  10  15     8281.99     8315.80    162.56 o 
   2  10  15     2160.34     2075.87     76.96 o 
  -3  11  15     6037.34     6440.24    114.83 o 
  -1  11  15     2018.31     2125.95     51.33 o 
   1  11  15      349.99      374.78     40.03 o 
  -2  12  15     1426.61     1462.73     41.38 o 
   0  12  15        1.29       20.35     13.84 o 
  -6   0  16     3794.05     3981.62    110.88 o 
  -4   0  16     1245.64     1172.71     45.16 o 
  -2   0  16     8272.06     8336.93    154.04 o 
   0   0  16     6341.89     6518.34    124.22 o 
   2   0  16      402.74      391.58     57.84 o 
   4   0  16     7919.09     8204.20    207.12 o 
  -5   1  16     1761.58     1783.10     43.21 o 
  -3   1  16     1638.71     1505.47     44.55 o 
  -1   1  16     3523.92     3809.46    149.26 o 
   1   1  16     2102.91     2042.36     61.08 o 
   3   1  16     2551.23     2585.12     84.19 o 
  -6   2  16      345.29      121.91     18.39 o 
  -4   2  16     2620.21     2344.55     50.25 o 
  -2   2  16     4835.45     4710.08     74.14 o 
   0   2  16     1498.28     1356.86     26.74 o 
   2   2  16      322.18      360.72     22.86 o 
   4   2  16     1546.31     1604.04     46.07 o 
  -5   3  16     1665.61     1537.33     45.85 o 
  -3   3  16     2529.16     2446.98     50.36 o 
  -1   3  16     3095.52     3111.21     55.04 o 
   1   3  16     2155.16     2203.86     50.71 o 
   3   3  16     1813.80     1792.44     47.79 o 
  -6   4  16     3767.05     3628.06     84.66 o 
  -4   4  16      704.32      666.53     28.24 o 
  -2   4  16    17837.88    18615.95    278.13 o 
   0   4  16     1130.88     1067.15     28.52 o 
   2   4  16     4509.41     4876.08     93.52 o 
   4   4  16     5778.14     5812.81    111.37 o 
  -5   5  16     2654.48     2644.06     67.44 o 
  -3   5  16     4827.76     4813.08     86.20 o 
  -1   5  16     1734.78     1600.48     55.62 o 
   1   5  16     5740.73     5861.11    119.88 o 
   3   5  16     2744.64     2689.96     70.40 o 
  -4   6  16       23.02       16.02     11.42 o 
  -2   6  16      452.32      411.70     36.23 o 
   0   6  16     2066.17     1897.38     51.12 o 
   2   6  16      129.00      112.70     17.07 o 
  -5   7  16      883.21      731.68     40.11 o 
  -3   7  16      679.38      591.66     23.80 o 
  -1   7  16     3852.49     3968.40     74.40 o 
   1   7  16      232.05      267.01     30.87 o 
   3   7  16     1925.85     1927.93     58.06 o 
  -4   8  16     6842.97     7000.26    121.46 o 
  -2   8  16      256.63      230.70     23.00 o 
   0   8  16     6912.78     7485.88    173.83 o 
   2   8  16     2459.88     2494.25     66.24 o 
  -3   9  16     1460.49     1400.58     39.17 o 
  -1   9  16     1892.69     1863.40     44.93 o 
   1   9  16     3109.01     2954.63     95.86 o 
  -2  10  16     2438.18     2311.15     53.52 o 
   0  10  16        9.01       35.11     13.66 o 
  -1  11  16      595.61      536.68     28.26 o 
  -5   1  17     5279.47     5363.22    111.46 o 
  -3   1  17     3030.36     2885.83     58.59 o 
  -1   1  17      603.15      587.51     44.04 o 
   1   1  17     9103.28     9096.13    153.44 o 
   3   1  17      707.95      653.21     28.17 o 
  -6   2  17     4279.88     4460.14     99.60 o 
  -4   2  17     4122.72     4081.78     88.48 o 
  -2   2  17     4893.00     4938.99     77.86 o 
   0   2  17    10117.34    10337.88    169.50 o 
   2   2  17     2120.60     2177.14     97.68 o 
  -5   3  17     1232.30     1160.70     39.39 o 
  -3   3  17     5545.97     5648.00     97.09 o 
  -1   3  17     1695.63     1665.08     40.46 o 
   1   3  17     3200.48     3167.14     66.42 o 
   3   3  17     3413.45     3504.22     75.59 o 
  -4   4  17      292.21      271.18     22.73 o 
  -2   4  17      146.27      148.67     15.01 o 
   0   4  17     1364.91     1292.91     39.40 o 
   2   4  17      463.51      464.31     24.02 o 
  -5   5  17      944.32      805.60     33.97 o 
  -3   5  17     1457.14     1358.56     40.33 o 
  -1   5  17     6193.54     6350.74    107.05 o 
   1   5  17      792.52      703.44     29.57 o 
   3   5  17     2619.26     2664.13     70.88 o 
  -4   6  17     2953.34     3039.74     63.36 o 
  -2   6  17     5454.35     5411.22     95.51 o 
   0   6  17     2714.41     2696.26     91.42 o 
   2   6  17     3389.67     3404.88     98.24 o 
  -5   7  17     2837.22     2903.25     80.14 o 
  -3   7  17     3800.94     3872.32     75.77 o 
  -1   7  17      315.76      344.45     24.09 o 
   1   7  17     6185.04     6020.65    278.52 o 
  -4   8  17       91.00       66.08     15.29 o 
  -2   8  17       47.10       40.51     12.11 o 
   0   8  17     1092.22     1048.54     37.39 o 
   2   8  17      143.98      182.18     29.97 o 
  -3   9  17      573.65      480.93     24.40 o 
  -1   9  17     1983.08     1899.50     54.80 o 
   1   9  17     1323.61     1328.91     59.44 o 
  -2  10  17     1759.36     1738.05     45.26 o 
   0  10  17     1689.11     1528.25     48.74 o 
  -4   0  18     6797.72     6887.10    168.65 o 
  -2   0  18      693.54      641.40     33.22 o 
   0   0  18    10377.37    10624.65    247.38 o 
   2   0  18     2249.75     2232.67     76.94 o 
  -5   1  18     2526.21     2347.94     61.55 o 
  -3   1  18     4860.60     4861.58     88.72 o 
  -1   1  18     2993.92     3370.57    184.03 o 
   1   1  18     1120.71     1028.67     39.30 o 
   3   1  18     3837.55     3953.50     83.37 o 
  -4   2  18      546.15      443.60     24.98 o 
  -2   2  18      532.60      456.19     17.67 o 
   0   2  18        2.00       17.35     10.18 o 
   2   2  18     1291.05     1210.03     37.99 o 
  -5   3  18     1483.62     1324.71     55.49 o 
  -3   3  18     1393.01     1367.84     42.28 o 
  -1   3  18     3437.49     3460.90     65.26 o 
   1   3  18     5247.13     5436.38    118.81 o 
   3   3  18      927.63      871.19     33.23 o 
  -4   4  18      762.42      681.72     30.24 o 
  -2   4  18     6576.85     6700.32    140.89 o 
   0   4  18    11558.57    11642.97    273.55 o 
   2   4  18     1506.27     1478.29     47.40 o 
  -5   5  18      663.94      627.60     30.81 o 
  -3   5  18     4232.71     4460.07     82.71 o 
  -1   5  18     2300.38     2115.50     70.94 o 
   1   5  18     3489.59     3607.20    108.63 o 
  -4   6  18      362.20      376.54     28.00 o 
  -2   6  18      447.40      397.05     21.63 o 
   0   6  18     2305.42     2106.85     74.75 o 
   2   6  18      175.89      194.67     21.96 o 
  -3   7  18       45.65       45.59     13.74 o 
  -1   7  18     4335.10     4478.90     98.44 o 
   1   7  18      415.76      512.23     42.02 o 
  -2   8  18     1704.05     1689.11     43.29 o 
   0   8  18     1282.98     1117.23     97.24 o 
  -1   9  18      954.29      917.53     36.36 o 
  -5   1  19      869.28      778.66     40.73 o 
  -3   1  19     4941.78     4794.37    122.35 o 
  -1   1  19      344.96      350.52     51.82 o 
   1   1  19     2100.65     2158.35     52.40 o 
  -4   2  19     3134.35     3215.56     76.26 o 
  -2   2  19     2436.41     2335.25     58.32 o 
   0   2  19     4833.06     5127.21    114.34 o 
   2   2  19     2763.86     2843.62     65.27 o 
  -5   3  19      219.37       93.98     18.26 o 
  -3   3  19     2696.23     2574.79     64.62 o 
  -1   3  19     5823.77     5867.52    118.88 o 
   1   3  19      164.98      184.86     33.39 o 
  -4   4  19      190.20      114.09     17.96 o 
  -2   4  19      133.10      113.93     14.24 o 
   0   4  19      961.06      988.24     56.31 o 
   2   4  19       45.31       39.07     14.89 o 
  -3   5  19      828.35      790.07     50.30 o 
  -1   5  19     4010.44     4058.45    133.17 o 
   1   5  19     1273.04     1296.77    172.47 o 
  -4   6  19     1953.47     1942.83     56.90 o 
  -2   6  19     3260.13     3359.82     67.63 o 
   0   6  19     2735.27     2856.73     92.39 o 
  -3   7  19     4469.91     4639.51    102.84 o 
  -1   7  19      311.27      332.33     25.50 o 
  -2   8  19       41.05       24.99     12.97 o 
  -4   0  20    10599.28    10703.70    333.07 o 
  -2   0  20      831.03      795.87     83.86 o 
   0   0  20     3497.34     3532.72    102.72 o 
  -3   1  20     1630.96     1566.16     60.47 o 
  -1   1  20     2647.98     2575.81     90.02 o 
   1   1  20      713.97      676.90     43.21 o 
  -4   2  20      442.10      290.43     24.04 o 
  -2   2  20      568.50      509.20     33.92 o 
   0   2  20     2002.02     1978.11    114.74 o 
  -3   3  20     2020.93     1931.87     74.24 o 
  -1   3  20      535.71      510.04     33.37 o 
   1   3  20     2497.15     2555.28    227.43 o 
  -2   4  20     1491.42     1490.61     38.57 o 
   0   4  20     6682.01     7133.96    263.72 o 
  -3   5  20     1431.14     1423.77     46.14 o 
  -1   5  20     3758.03     3695.13    109.35 o 
  -2   6  20      227.68      218.47     22.50 o 
  -3   1  21     3724.71     3662.06     83.68 o 
  -1   1  21     1244.40     1159.89     80.68 o 
  -2   2  21     2280.66     2283.73     59.49 o 
   0   2  21     3406.22     3533.49    106.10 o 
  -3   3  21      286.27      249.52     23.07 o 
  -1   3  21     6043.13     6323.27    308.88 o 
  -2   4  21      120.55       96.23     22.26 o 
                                                 
